# Supplementary material for: Genome-wide analyses of the bHLH gene family reveals structural and functional characteristics in the aquatic plant Nelumbo nucifera
Source: PeerJ. 2019 Jun 14;7:e7153. doi: 10.7717/peerj.7153 (PMC6573809; doi:10.7717/peerj.7153)
Supplement: Supplemental Information 1 [file peerj-07-7153-s001.fasta]

>NnbHLH1
ATGGCAGATGAATTTCAGACTGGGATTTGCAGTGGGAACTGGTGGAATAA
TCCAACGAGAAACGGCTTCAACGGGGGTTCGTCCCCGTGCTCGACGGCGC
TTAACGATACCGGGAGCTTTGGATGGCCAGCTGAGATGGTGGATATGAAG
GCAAGATCATGTGAGGAATCGGCTTCGGCTTCCGATAGTTCGACCGCTTT
CCAAGATACCCAGAAGCCACAAGTAACGGATTCGGTCGGGGGTGGTGGAG
TTTTAATGGATTCAACGTTGCAAATCATGGGTTTTGGGCTCTCATCACCA
ACAACCATGGATTGGAATCAAGCTTTACTTCGAAGTAGTGGAAGAGCTCA
GACCAATTTTCATTCCGTACTTCAAGAAGAATTAAGTTCGAGACCCAGTT
TTCGGCAAGAAACGGGGATGGAATCTCAACTCCAAAAGGAATGGAGTCCA
AAGAATTTTTGTGGTAGTGGTGAAGATTCCTCCGTAAATGCTTTTAGGCA
AATAAATCAGGTCTATGCTTTAGACCAACAGAGTCTAAATTCTGTCAACA
GCTCCAGCGACTGTACAGTGACAGCTTGCCAGGGCTTGCCCACGAGTTTC
CCGATGGTTTCAAGTTCGTATGGATGCACTTCAACGTTGTTACAAGGTTT
ATTCGAACCGGATCCTCAACCCCAACAGTCTTCACTTGAGAACCGATCGA
TCAATTTTCCGCCTTCAACAAGCTACCACATGGACCCGAATGAATTATCG
CCTTCGTGGCCCAAATTCTCACAATTGCTGAGATCTTTACCTCCTAAACA
ACAACCCACTAACCAGTTACACTTTCCCAACAACGTTCCTTTCTGGAACG
CCACTGCAGCTGCCATGAATGAAGTTCGGCCGAGCTATTTCCCTTCATCG
CAGACCCAATTTCTTACTCCAACCTTCGAAGAAAAACCTAGTTGCAGCAA
CCTCACTGCAAAGTCTAGTACAGAAGAAGTTCGAGACTCGGCCACGGCGG
TGAAGAAAGGAAGTAGTGAAGCTGTCTTCAAAAGACCTCGAATTGAAACT
CCACCAATGCCAACTTTTAAGGTTCGGAAAGAGAAATTGGGCGACCGAAT
AACTGCTCTCCAACAATTGGTTTCGCCTTTTGGAAAGACTGATACGGCTT
CAGTTCTGTATGAAGCTATTGAGTACATCAAGTTCCTGCATGATCAAGTC
AGTGTTTTAAGTACCCCATATATGAAAAATGGAGCTCCCATGCAACACCA
GCAGCAGAACTCTAATAAATCGAAGGAGGCTGACGGGCACAAACCAGATC
TCAGGAGCCGGGGACTGTGCCTGGTGCCAATTTCAAGCACGTTCCCAGTT
ACTAACGAAACCACTGCTGATTTTTGGACGCCTACATTTGGAGGAACTTA
CAGGTAG
>NnbHLH2
ATGAATACTTGTGGTGGATCAACTAAACCCGACCGTAAGACTATTGAGAG
GAATAGAAGAATTCACATGAAACGCCTCTGCTTCAAGCTTGATGCTCTCA
TCCCCAAGCACCAGAACGTCTATAGGGATGCAACCAATCAAAGAGATCGG
TTGGATCGTGCCGCCAGTTATATAATGCAATTACGTGAAAGAATAGAAGA
ACTGAAAGAAAGGAGGCAATTAGTAATGTGTATAAAAGGAATTAATAGAA
ATATGAGAGATTCCATGAAAATCGATGATGTGGGATTGCCTGTGCTTGAA
CTTAGAGACTCGGGTCCTAATCTTGAGGTAGTTTTGATTAGCGGGTTGAA
TAAAAGCTTCACGTTTTATGAAATAATTTGTGTTCTTGAGGAAGAAGGAG
CTGAAGTCGTCAATGCCAGTTTCGCTTGTGTGGGAGATAGGATCTTCCAC
ACAATTCATGCTCAGGTCAAGTGCTCTAGAGTTGGTATCGAAACTTCAAC
AGTAAGTGAAAGGTTGAAGGAGGTGGTTCATTCCATGAATCCAACATCAT
TTGCCTCTGCAGATACAGAGTCGCCGGGCTTCAGCAGGCTTCTTCCTTTT
CTCCCGCAGTCTGAGACTCTGAGGGGCCAGAACTTGGAGGAACAAAAACA
GGAAGAGATGAAGCAGCGTCGTCGAAGTGAATCGGCCAAGCTCGATCGGA
AGATTATTGAGAGAAATAGAAGAATCCACATGAAGGGTCTCTGTTTCAAA
CTTGCCTCTCTCATCGCTAAGCACCATAACGCCTCTAAGGATGCATCGTC
GGAAGGAGACAAATTAGACTTAGATCATGCTATCAGCTATATAAAGCAAT
TGCGAGAAAGAGTAGAAGAACTCAAGGGAAGGAAGCAATTCACAATGAGC
ATCAAAGGGATAAACACTGACTTCAGAGACACAATGAAAATCGAGTTTAC
ATTGCCCATACTCGAACTTCGAGACTTGGGTCCCAATCTAGAGGTCCTTC
TGGTTAGTGGGTTCGACAAAAATTTCCTATTTTATGAAGTAATTAGTCTT
CTTGAGGAAGAAGGAGCTGAAGTCGTGAATGCCAGTTTCTCCTGTATTGG
TGATAAGATCTTCCACACAATTCATGCCCAGGTCACTAGTTCTGGAGTTG
GCATGGAGATTTCAAGGGTACGTGAGAGGTTGAAGGATTTGGTTCTTTCA
ATGTTGTCTACATCTTTTATTAATTAA
>NnbHLH3
ATGGAAAGCCACCCAAATGCTTCTTCCAAAACCGATCGCAAGACTGTAGA
GAGAAACAGGAGAAATCACATGAAGAACCTCTACTCTGAACTCAATTCTC
TTATCCCAAACCACAGTTCTAAGGAGACTATGTCGTTGCCGGATCAACTA
AATGAAGCTGCAAATTATATAAAGAAGTTGCAGCGGAAATTGGAAAGAAT
GAAAGAGAAGAAAGAGAATTTAATGGGAATAAACAAATTAAGTAGAAGCA
TAAGTAGTGGAATGATGGTGGGGGTGAAGTCACCCCACATTGAGATTCAC
GATATGGGTTCTGCTTTACATGTGGTTCTGACCAGTGGGCTGGACCAGCA
ATTCATGTTCTATGAGGTTGTACGTCTGCTTCATGAAGAAGGAGCTCAGA
TTGTTAATGCCAATTTTTCCATAATCGATGACATGATTTTCCACACAGTG
CATTCCGAGATTGGAGAGTCCATGCATGGTTTTGGAGCTGCGAGGATATC
TAGAAGACTGAAAAAATTTGTCAGCGAATTCGTTAATGCTTCCTGA
>NnbHLH4
ATGGAGGATTACGATCATTCTTCTTCAAAAGTAGATCGCAGGACTGTAGA
AAAAATTAGGAGAAATCACATGAAGAACCTCTACGCAGAGCTCAATTCTC
TAATCCCAAGTCATGGCACCAAGGAGACTATGGCACTGCCTGATCAAATA
GAAGAAGCCACAAATTATATAAAAATGTTGCAGCAGAAGTTGGAAAGAAT
GAAAGAGAAGAAAGCGAGCATAATGGGGTTAGAAGGAATAACAAGTGGAA
TGATGGTGAGAGCTAAGTCACCCCACATTGAGATACATGACATGGGTTCT
GCTCTACAGGCGGTTCTGGTCAGTGGGTTGGATCATCATCAGTTGTTGTT
TTATGAGATCATACGGCTGCTTCACGATGAAGGAGCTGAGATTGTGAGTG
CCAGTTTTTCTGTAGTCGATAATTCGGTTTTCCACACTATTCATGCGGAG
TTAAAAAGGGAACATCTGACAAGTGTTCTTATTTTTTAA
>NnbHLH5
ATGTATGGAGGGTCTCCTTTCCCATTTTCTGATTCTTCTTCTCTTCCCTT
CTTCGGATTCATTAATAATTATCACGAAGCAGGGCTCGAAGAGGAAGAGG
GATCAAATAACACAAGTGGGTCTACCAAGGATACAGCCCTGAGCAGTCTT
CCCTCTCTTTCAGATCTAAGCAAGGAGAACAGCAGAGCGTATGTGTTTGG
AATCACGAATTCTCCACCCGAGGAAGCTCAATCTATTATCAACTTCAGGA
CCAGTTATGACAATTCGGCGTGTCCCTCTGAATCCTTTCTTAGCTTCGAA
CAAGGAGAACGGGTTCCTCGCAGCAGTAGTCGTCGGACGACCGACGATCA
TGAAGATGGTTACTCAATCTGGATAGATTCTACGCACCTTATTAACCAGT
GCCAGTGGCATCAATCCAGTAGTAAGTCTGCTGCGGCCACCGACTCCCGT
CTGTCTGCAGAAGACCTCAATTGCTACGGCTTGAAGAAGAACACGGAGGG
GCGATTTGGGTGGTTGTATTCAACACCGATTGCCACCGCTGAAAATGTTG
ATGAAGAGTATGGAGGATCAGAAGCACGCTTCCTCAAGCGGCCTTACACG
GGAGGTGAGATGCAAGCGGTGGCCAAGAAGCACTGGGCAGCTGGTTCACC
TTGGACGCCCAAGCCCAAGTCATCTCCACCCAAGGACTCACAGAGTATTG
CAGCCAAGAACCGAAGAGAGAAGATCAGTGAGCGGCTGAAGATATTGCAG
GATCTAATACCAAATGGAGCAAAGGTTGATTTGGTTACCATGCTAGAGAA
AGCCATCAGTTATGTCAAGTTTCTGCAGTTGCAGGTGAAGGTGCTAGCAA
CAGATGAGTTCTGGCCGGTACAAGGTGGAAAAGATCCTGAGGTTGGCCAA
GTGAAGGAAGCCATTGATGCCATTCTCTCATCCCACGGGCTCAGAAATTC
AAGCTCAAAGGAAGAAAGCCATGGCGCAACAACAAGAAGAAATCAAATAA
TAGAAAACAAGAAAAAAAACAAAAGCTAA
>NnbHLH6
ATGCAGCCTTGCAGTGGAGAAATGCAAGGAATGGATTCCATACCTCAAAT
GGGTCTGCAAGAGCTTCAAAATGGTCAGCATCAGATGCCGAATCAGCACC
ACATTCATCAGGGTTCCCACTTTGATCACTCGTCTCACGATGATTTTCTT
GAGCAAATGCTCTCTAATCTCCCTTGGACCGAAAACCTCTCAGGAAACCC
TAAATCTCCCTGGGACCTTAACCCTCAAAACCCTAACGGCAACCCCACGC
CCAACAACAACACCGCGACCAGCGCCACCGCTACCAATCAGAAGCTCTTT
AATATCCCAATCGCTACTTCCAACGGCAAACCCGGAGATTTATCCGATGA
CCAGCAGACATCATCGCAGCCGGAAAACCTTCAGTACGGTTTCGACGATT
CCACGCTGCTCGCCTCACGGCTTCGTCAGAACCAGATAAGCGGGAATTCA
CTAGCAGCCAAAACGCTGGCCCTTCAGCAGCAGCTACTTCTTTCGAGAGG
CGGCGTTGGAATGGCGATATCACCGTCGTCTGTTCCCGGCACTAGTTCTC
AGGGCGGCGAGTCGGGGCTTCGCCCACTTCCTCTAAGTCTGGCCAGCGCT
GATTCCTCGGATTCTAGGCTCCTCGTCGATCGGTCCCGGGATGGTGTCGT
CGATGCTTCCTTTAAATCTCCAAGCCCGAACGGAGAAGCTTCAGTTCAAG
GGTTGTACAACGGTTTCGCCGGATCTCTGTCTCGCACTGCTCAGACAGCA
GACCAGCAGCATTTTCACAATCCACAAGTTGCGACGATGCCAGCACAGAA
TTTCAGTGCACCGGCGACGACAGGGATCAACCAGGCGGCACTAGCGGCGG
GGGCAGCAGGAGGAGTTGGTGCCGCTCCCCAGAGGCAGCAGAGGGTGAGG
GCCAGGAGAGGGCAGGCCACCGATCCACACAGCATCGCTGAAAGATTGCG
GAGGGAGAGAATCGCAGAAAGAATGAAAGCTCTGCAGGAACTTGTGCCCA
ATGCAAACAAGACTGACAAAGCATCGATGCTGGACGAGATCATCGATTAC
GTGAAATTCCTCCAGCTTCAAGTCAAGGTTCTGAGCATGAGCAGATTGGG
CGGTGCAGCAGCGGTTGCTCCTCTCGTGGCCGATATTTCCTCCGATGGAG
GAGGGGACTGCGTACAGGCGAGTGGTGGGCGGAGTGCAAACGGCGCTCAG
ACGGCGTCGTCGAACGATAGCTTAACGGCGACGGAGCAGCAAGTGGCGAA
GCTGATGGAGGAGGACATGGGTTCGGCGATGCAGTACTTGCAGGGGAAGG
GTCTGTGCCTCATGCCCATTTCTCTCGCCACCGCCATATCAACTGCCACC
ACGTGTCATTCCAGGAACCCGAACCACACCCACCACCGCCTCGTTTCCCC
TAACGTCGACGTTCCTCAGTCGCCGAGCATGTCCGTGCTGACCGTACAGT
CGGTGACGATGGGAAACGGCGGGGGAGAGGCTTCCGTCAAGGACGCTACA
TCGATTTCGAAGCCGTGA
>NnbHLH7
ATGCAGCCTTGCAGTAGAGAAATGCAAGGAATGGCTTCCCTATCTCAAAT
GGCTCTTCAGGAGCTCCAAAATGGTCAGCAACAGCAGCAGCAGATGCCCA
ACCCGCAGCAGATGCACCAGGTTCAAGGTTCCCACTTCGATCACTCCTCT
CACGATGATTTTCTCGAGCAAATGCTCTCTAATCTCCCTTGGACTGACCT
TCCTGGAAACCCTAAATCTCCCTGGGACCTTAACCCTCAAAACCCTAACG
GCAACGCCGCACCCAACAATAACGGCACCAATAACACTGCCACCAATCAG
AAGCTCTTTAACATCCCAATCGGCGCTTCAAACGGGAAACCCAGAGACTT
AACCGAAGACCAGTCGTCGTCGCAACCGGAAAGCCTTCACTACGGTTTCG
ACGACTCCACGCTCCTCGCGTCACGTCTCCGTCAGCACCAGATAAGCGGG
AATTCTCCGGCAGCCAAATCGATGGCTTTTCAGCAACAGTTACTTCTTTC
GAGGGGTGTTGGCGGTGGCGCTGGAATGCCGAGATTGCCGACGTCTGTTC
CCGGAGCTGCCTCTCTCGGCGCCGAGTCGGGGCTTCTGCAGCTTCCATTA
AGCTTAGGCAGTGCTGATTCCTCTGATTCCCGCCTCCTCGTCGACCGATC
CCGCGACGATGTTGTCGATGCTTCCTTTAAATCACCAAACCCCAACGGAG
AGGCTTCTGTTCAAGGGCTCTATAACGGATTCGCCGGATCTCTGCCTCGA
ACCGGTCAGACACCAAACCAGCAGCATTTCCACCATCTTCAGACCGGATC
GATGTCAACACAAAATTTCGGTGCACCGGCAGCGACGGGAATGAACCAAG
CACCGCCAGCGGCGGGGGCGCCAGCAGGTGGCGCCGCTCCCCAGCGGCAG
AGAGTTAGGGCGAGGAGAGGCCAGGCTACCGACCCACACAGCATCGCCGA
AAGATTACGGAGGGAGAGAATCGCAGAAAGAATGAAAGCTCTGCAGGAAC
TTGTGCCCAATGCCAATAAGACTGACAAGGCATCGATGCTGGACGAGATC
ATCGACTACGTGAAATTCCTCCAGCTTCAAGTCAAGGTTCTGAGCATGAG
CAGATTGGGCGGTGCAGCAGCTGTTGCTCCCCTCGTGGCTGATATTTCCT
CCGATGGAGGAGGTGACTGTATTCAGGCGAGTGGAGGACGGAGCGGTAAC
GGCAACCAGACGGCGTCGTCGAACGACAGCCTAACGATGACGGAGCATCA
GGTGGCGAAGCTAATGGAGGAGGACATGGGGTCGGCGATGCAATACTTGC
AAGGGAAAGGCCTCTGTCTCATGCCAATCTCCCTTGCCACCGCCATCTCA
ACCGCCACGTGTCACACCAGGAACCCGACCAATGGCAACAACCCTCTTCT
CTCCTCCAACGCCGAGGGCCCTTCGTCACCCAGCTTGTCCGTTCTGACTG
TGCAGTCGGCGACTATGGGGAACGGAGGGGGAGAGGCTTCCGTTAAAGAC
GCCACCTCCGTTTCAAAACCGTGA
>NnbHLH8
ATGGAGAGGTGCTATCTTCCTGCCTTGCCTGAAGAGGCATGTTTGCTTCA
ATACCATGCACTTAATGTTGGACCCTTTCTCCTTCGATGGCCGCCTCCGT
CGCCTCTCATGCCTCCTCACGACTCTGCTTCTTTCCCGGTTCATGGGCTT
CCTCCGTCGTCTTTGTTCATGGAGGAGATTGCACAAGATAGAGCTACCGC
TGCTTCTAAGAGCCACAGCCAAGCAGAGAAACGCCGTCGAGAGAGGATCA
ACTCACACCTTACCACTCTCAGGAAACTTATTCCACGGTCTGATAAGATG
GATAAAGCTGCTCTATTAGCCAGTGTAATTGATCATGTGAAGGATCTAAA
GAGAAAAGCAGTTGAGATCAGCCAAGTTTTCACAATTCCCAAAGACGTTG
ATGAAGTCATTGTCGATTGCGATCGAAGTGTAGAACCCACTACCACTGCC
ACCACCACCACCGCCACCAACGACGACGACAACAACAACAGCAAAAATGG
TTTTTTCATCAAGGCTTCTCTTAGTTGCGATGACCGCCCAGAACTTTTCA
CGGATCTCATTCAAGCCCTCAAAGGGTTGAGGTTAACAACAGTAAGAGCA
GAAATGGCTACTATGGGTGGAAGGATTATAAATGTTATGGTCCTTTGCAC
CAAAGATTGTCAAGAGGGTGTGTGCTTAAGCTCCCTCAAACAGTCTCTTA
AGGTGGTTTTGAATAGAATTGCTTCTACATCGATGGTGTCGATGAATGGC
CGTTCAAGCAAGAGGCAAAGGATCTTGTTGCCATCATATTACTCAGAGAG
TTACAGCGATCACCATGAACCTTCTTATGTGTAA
>NnbHLH9
ATGGAGAGATGCCTTTATCCTGGTTGGCCTGAGGAGGCGCATTTGCTTCG
CTATCATGCACTTAATGGAGGACCCTTTCTCCTTCCATGGCTGCCGCCTC
CTCCTCCGCTGCTGCCTTCTCAGGCCTTTACCTCCTTCCCTGCTCATGGG
TTTCCTCCATCTTCTTTGTTTGTTGAGGGTATGGCAGAAGATAGAGCTAC
CGCTGCTTCTAAGAGCCACAGCCAGGCCGAGAAGCGCCGTCGGGAGAGGA
TCAATTCTCATCTTACCACTCTCAGGAAATTGATTCCCCGTTCTGACAAG
ATGGATAAGGCTGCTTTGTTGGGCAGCGTAATTGATCATGTCAAGGATCT
AAAGAGAAAAGCGGTGGAGGTCAGCCAGCTGTTCACAGTTCCGACCGACG
TTGATGAAGTCATCGTTGATTGCGATCAAAGTGCAGAATCCACTACCAAC
ACCAGCAGCACCACCACAACTAACAGCAAAGACAACCACTTCATCAAGGC
TTCACTTTGTTGCGACGACCGGCCGGAACTGTTCACCGATCTCAACCAAG
CGCTCAATGGTTTGAGGCTAACAACAGTAAGAGCAGAAATGGCTACTCTG
GGTGGCAGGGTTATAAGCGTTTTGCTGCTTTGCACTAAAGATTGCGAAGA
GGGTGTGTGCTTAAACTCTCTCAAACAGTCTCTCAATGTAGTTTTGAATA
GAATTGCTTCAGCGTCAGGGGGCTCCATGAATGGCCGTTCAAGCAAGAGG
CAAAGGATCTTGTTACCCTCATATTACTCACAGTCTTACAGTGATCATCA
TGAACTTTGTCTAGTGTAA
>NnbHLH10
ATGGGTTCTTTTTCCTGGAATTCGAATGTTGTTTATGGGAGCGAGTATTC
GAGATATTTTGATGGGTTCTCCCCGAATGTTGGGTTTCGGATGATGGGTC
GAGGGGGGTCGAGTTCGTCGTCGTCATTGGTTTTGGATAGCGAGAAGGGA
GAACTCGTGAAAGCTCCGGCGAGGTTGGGGCCGAAGGCTATGTCGGAAGC
CAAGGCCATCGCTGCTCTGAAGAGCCACAGCGAGGCTGAGAGAAGGCGAA
GGGAGAGGATTAATGCTCATCTCTCTACTCTCCGGAAGCTTGTTCCTTGC
TCTGATAAGATGGACAAAGCTTCCTTGCTCGCCGAAGTGATCAGCCATGT
GAAGGAGCTGAAAAGGAACGCTACAGAAGCTACAAAGGGCTCCGTCATCC
CAATGGACAATGATGAGTTGATAGTTGAACCACATGGGGATGGATCAGAA
GGAGGGTCTGTTCTAATCACAGCTTCTCTTTGCTGTGATTATCGACCTGA
GCTTCTGGCTGACATAAGACAAGCGCTCGATTCCCTCCATCTGAAAACAG
TGAGGGCCGAGATCTCAACCCTGGGAAGCAGGGTTAAGAATGTGTTCGTC
ATGACTAGCTATGAAGAAGGGGGTGTCGGCAAAGGCAATGGCGAGGTATG
CCACCTTGTGAGCTCCATTAAGCAAGCTCTGAATTCTGTCCTGGAAAAGG
CTTCCTCACCGGAATTTTCACCGGGAATCACACTTTCCAACAAGAGGCGA
AGGGTTTCACCTTTTGATCATTCCTCCAGCTCATCTTCCTGA
>NnbHLH11
ATGTCCATGGATGGCTGGTACAATGAAGAAACCAGCCAGCCCATCTCCTC
TTCTGGAAGTCTATCCCAGAGGTTCTTTGAAGATTATCGATTAGCACTCT
ACAACGTGGACAATGGCCATGTCCCAGGACTTGCTTTCAAGGAAGGTCTC
TCCTATATACAGCTAAATGAATCGGAGCTTCTAAGCCGAGCTTCATCTGC
TACCCAGCGGCGATTCTATCAGGAAGCCAGGATTAAGACTGCAGCATTCA
TGGGCTGCAAAAGTGGAGAGATTGAGATAGGAACTTCAACTGATCCAACT
GAGCAGATTAACATGGAAATGGAGATGAGAAAATTTTTCCCTGCAGAGCT
CCATCAACTGCCTCACTTCAGAGAGCTCCCTCACCAACATGATCAGAGCC
ACCCTTCATCATCTTCATCGTCATTGAGATCACTATCCGTGAATAGCCCT
GAGTACTCATCCATTTTATTCAATATGCCAAGTACTAGCAGCATGCCTGG
AGAAACCCTCAAGGAAGTACCAATTGATCAGAAAGCAATCAAGTCAATAT
CCACCGGAATTCTGCCACACCAGCAAACCGGCCAAGCCTTCCCATGGCTT
CGCAGCATTCAACACCCAACTCCAGAGAGCGACGATGCGGCAATGACTAG
AGCCATGCTCGCCGTTATTTCTTCTCCATCATCATCCTCATCTTATCAAT
CCCAACAACAACAACAACCACCACCTTATAATTACAAAGTGATGAACCAA
AGATGGAGTGCGTTCAAGAGGTACCGGCAGTCGGCTCTCCAGCCCAATGT
CCTAAGAAGAGACAACTTGGGCAGGAAAAATATGCTGAAGCGTGCAATTG
CGTTTCTTAAAAGCTTAGAGCTAAAGAGGGTCCAAGAACAAATGCAAGGA
ATCCGCACGACTAGCAATCAGCTACATCATATGATATCAGAGCGCAAGCG
GCGAGAGAAGCTTAACGAAAGCTTTCATGCATTGAGATCTCTGCTTCCTC
CAGGGTTCAAGAAAGACAAGGCATCGGTGCTTTCTAGCACCAGGGAATAC
TTGAATGCTCTGAAAGCTCAAGTTCTGGAACTCCAGCAAAAGAACCAGCT
ACTGGAGGCGCGGCTTTCGCCTGAAAAAGAAGTTAGTGAAGAAGGTAATA
CAGTAACTGGTTCTCCAGGCAGAAGAGTAGACATACGAGTTACACATGCA
GCTGAATCAGCATCGGAAGAGCGAGAGATTGATCTGCAAGTGACTGTTTT
ACAAGACTGTGATTTGTTGGAGCTGTCCATCCGCCTACTAGAATCTCTTA
AACAAATCACGGACGTTAGCCTGGTGTCAATGGAAGCCCACACGCAGATG
CAGCAAACGGGTTCATACAACCGAGTAACCTTGAGGCTGAACATCAAGGT
AATGAAGGAAATGAATTAA
>NnbHLH12
ATGGACTCTGTCTTCTTCCTTGGACAAGAGGACCGTACCAGCTTTCTTCG
GGCCATAGCTCAATCTGTTGGCTGCTCTTATTGTTGTTTGTGGTTTTATT
ATCCCCATCCATTTAAAGCAACCAGCCCAGCTCCTCCTCTGGAAGTCTTG
CCCGAAGGCTCTTTGAAGATTACAGGTTATCACTCTGCAACATCGATAAT
AGGATTAGCTTTCAAGGAAGGTATTCCCTATATGGAGCTTAATGAATTGG
AGCTTCAAAGTCGAGCTTCAACTGAAACCCAACGTCGATTCTATCGGGAA
GCTAGGATCAAGGCTGCAGCATTCATGGGCTGCAAAAGTGGAGAGATTGA
GATAGGAACGATGAATCCAACTCAGATCAACATGGAAATGGAGATCAGGA
AGTTCTTTCCCGAAGACTTGAATCAACAGCTTCAATTTAGAGAACTCCTT
CATCACCAACAGGATCAGAACCGTTCTTCATCATCACTGAGTTCAATGTC
CGTGAGTAGCCCGGAGTACTCATCTCTTGTATTCAGTATCCCGAGTACTT
GTAGCATGCCTAAAACCCTGAAGGAAGCACCCGTTAAGAAAGCAATCCTT
CCAACGCCGACCGAAACTATGCCAGTACTCCAGCAGCAAACCACGCAACC
TTTCCAACGTCTTAGTAGCATTCGTTTTCCAAGTTGGGAGAGCGACGATG
CGGCAATGACAAGAGCCATGCTCGCGGTTATTTCTTCTCCTTCGACGTCC
TCATCATCTCATCATCACCAGTTGCAGTCCCACGGTTACAAACTGAGCCA
ACATAAGAGCGCTTTCAAGGATTACATCTCCTCTCTTGCACCCATCGTTA
ACGTTTCAATAACAGCCAATATACGCAGAAATAATATGCAGAAGCGCGCA
ATTGCCTTCTTTAAAAGCTTGTATTTAAAGAGGAACGAAGAAGAAATGCA
AGCAACCCGCCAAACAAGCAATCTGAATCATATCATATCAGAGCGTAAGC
GTCGAGCGAAGCTTAACGAAAGGTTTCGTGCATTGAGTTCACTACTTCCT
CCAGGGTCCAAGAAAAACAAATTGTCGGTGCTTTCCAGCACTAGGGAATA
CTTGATCGCTTTGAAGGCTCAAGTTCTTCAGCTCCAGCAACAGAACAGAT
TACCGGAGGGGCGACTTGTGTCTGCAGCAAGAGAAGCTAGTGAAGAAGAT
AACGCTTCTCCAAATGAAAGAATAGATATACGAGTTGTCCATGCCGCAGA
ATCAACATCGGAAGAGCGCCAAGTTGAAGTGCGAGTGACTGTTATTCAAG
ACTGTGATTTGTTGGAGCTGGGTATCCGCCTACTCGAATTTATTAAACAA
ACTAGGGTCGCTAGCTTAGTTTCAATGGAAGCCAACACCCAGATGCAGCA
AATGGGCTCATTTAAACGACTAACCTTGAAATTAAATATTAAGGGGAGTG
AATGGGACGAGGCTACCTTCCGGGAAAGCATAGCCAGGATTGTTGCTAAC
CTGCCAACATGA
>NnbHLH13
ATGGCTGCACCAGTGAGTAATCGCCTGCAACAGATGCTGAAATCTGCAGT
GCAATCAGTCCAATGGACTTACAGTCTCTTCTGGCGTATCTGCCCACAAC
AAGGGATCTTAGTATGGGGAGATGGGTACTACAATGGGCAGATAAAGACC
AGGAAAACAGTGCAACCAATGGAGGTGAGCGCTGAGGAGGCATCGCTTCA
AAGGAGTCAACAGCTTAGAGAGCTCTACGAGTCATTGTCAGGCAGTGAGA
CTAACCAGCCGGCTCGCCGGCCTTCTGCTGCATTGTCACCGGAAGACTTG
ACAGAGACTGAGTGGTTCTATCTTATGTGTGTTTCCTTCTCTTTCGCGCC
TGGTGTGGAGTTACCGGGAAAGGCATTTGCGAGACGGCACCATGTATGGC
TCAGTGGTGCGAATGAGGTCGATAGTAAAGTGTTTTCAAGGTCTATTCTT
GCCAAGAGCGCTCGCATTCAGACAGTTATATGCATTCCTCTCATGGATGG
CGTTGTCGAATTCGGCACTACTGAAAGAGTTCAGGAGGACCTCAGACTGG
TACAACAGGTCAAAAGCTTCTTCGTCGAACACCACAACCCCCCAAAGCCA
GCCCTCTCCGAGCACTCGACCTCGAACCCAGCAACTTCCGTAGATCGTCC
CCAGTTCGACTCGTCCCCACCCCTTCCCGCCGTGTACACGATCGCAGACC
CACCCGCCAACGTCAATGAAAACGATGAGGAAGAAGAAGAAGATGAGGAG
GATGAGGAGGAGGATGAAGTCGAGTCCGACTCCGAGGCCCAAACCGGGCG
TGGCAGTCACCCCAACGCCGCGCAACACCCGCGGCGCATATGCCCACCGA
TCAACCAAGGTGGAACGCCAGCTCAAGCGGCAGCCGAGCCAAGCGAGTTG
ATGCAGCTGGAGATGTCGGAAGACATCCGGATGGGATCGCCGGACGACGG
GTCGAACAACTTGGAGTCGGACGTACACATTCTGGGGGCGAGCCAGTCCG
GCGGGCAAGAGGATCATCAACGCCGAGGGGACTCGTACCGGGCGGAATCG
GCCCGTAGGTGGCCGCAGTCGAAGCAGGATCAGCTGGGCAACGCTCCTCA
AATGGACGAATCGGCACAAGAAGACAGCCACTACTCTCAAACAGTCTCCA
CTATCATCCAGCGGAATTCCAGCCGGTGGTTGGAATCCTCGTCGGTCGGC
CCCGTCGGATACTCTGCACACTCGGCGTTTTCCAAGTGGAACTGCCGGAA
CGATCACCTCCTCCACCTGCGGCTGGAAGGCACGTCGCAGTGGCTCCTCA
AATACATTCTCTTCACCGTTCCCTTCCTGCACAACAAGTACCGCGACGAG
AACTCACCAAAATCCCGAGACGGAGACTCCGCCGCACGGTTCCGCAAGGG
CACACCCCAAGATGAGCTCAGCGCGAACCATGTCCTAGCGGAACGCCGGC
GACGCGAGAAGCTCAACGAACGGTTCATCATACTGAGATCATTGGTCCCG
TTTGTGACCAAGATGGACAAGGCGTCCATACTCGGGGACACAATCGAATA
CGTCAAACAGCTTCGGAAAAAAATCCAGGACCTCGAGTCACGTAACCGGC
AGATGGAGAGTGATCAACGACCCAGAAATGAGGACACCCAGAAGACAAGC
AGCTCCAAGGAGCAATGGAGCGTGCACGGAAACAGTGGGATTACGCTGCC
GGAACGGAGCCGAGGATTCGCAGGATCGGATAAGAGGAAGTTGAGAATAG
TAGAAGGAGCGGGGGGACGAAGACCGAGTAGGATGGTGGGGAACACGGTT
GAGGTGTCGATTATCGAGAGTGATGCATTGCTGGAATTGCAGTGTCCTTA
CAGGGACGGACTACTAATCGACATAATGCAGATGCTGCGGGAGCTCCGAT
TCGAGATCACCGCCGTTCATTCTTCATCAACCAACGGCATCTTCAATGCA
GAGCTACGAGCTAAGGTGAAGGAGAATGTAAATGAAAAGAAACCAAGTAT
TGCGGAAGTAAAAAGAGCAATACACCAAATTATAAATGAATTCTGA
>NnbHLH14
ATGGGTTCGTTTTCTTGGAATTCAAATGCTGTTTATAAGACTGAATTTCC
GAAATTATTTGATGGGTTCTCGCCAAATGCTGGGTTTCGGATGATGGGTC
GAAGTGGGTCAGCTTCGTCCTCATCATTGGTTCTGGATAGTGAGAGGGGA
GAACTCGTGAAGGCTCCGGAAAAATTGGGGCAGAAGGCCATATCGGAAGA
AAAAGCCATTGCTGCTTTGAAGAGCCACAGTGAGGCCGAGAGAAGGCGGA
GGGAGAGGATCAATGCTCATCTCTCTACGCTCCGGAAGCTTGTACCCTGC
ACAGGCAAGATGGACAAAGCTTCATTGCTTGCTGAAGTGATCAGTCATGT
GAAGGAGCTGAAAAAGAATGCTACAGAAGCTAGCAAGGGCTCTGTCATTC
CGATGGATGTTGATGAGGTAAGAGTTGAACCTCATGGGGATGGTTGTGAT
GGTAGGTCTTTTTTAATCACTGCATCTTTATGTTGTGATTATCGGCCTGA
GCTACTGGCTGATATAAGACAAGTACTCGATACTTTCCATCTGAAAACAA
TAAGAGCTGAGATCTCAACCTTGGGAAGCAGAGTTAAAAACGTCTTTGTA
ATGACTAGCCATGAAGAAGGGATTACTGACAATGCCACTGAGGTATGCCA
CCTTGTGAGTTCCATTGAGCAGGCGCTGAAGTCTGTCATTCAAAAGAATA
CCTCACCAGAATTTTCACCAGGAATAATACTACCGAACAAACGGAGAAGG
GTTTCACCTTTTGAATCTTTGAGCTCATCTTCATGA
>NnbHLH15
ATGGGAGTAGAGACTGGACTAGGACTGGGTGGTGGGTTTTGGAACGATGA
GGATAAGGCCACGATTGTGGCAGTTCTGGGTTCTCGGGCGTTCGACTATT
TGACGACGAGCACTGTGTCTTCCGAGGGTCTGATGACGGCTGTTGGTAAT
GACGCGGATTTGCAAAACAAGCTTTCGGAACTCGTCGACGGCCCAAATGC
TTCAAATTTTACCTGGAATTACGCAATATTTTGGCAGATTTCCAGTTCGA
AGACTGGGGAGTTGGTTTTGGGTTGGGGAGATGGATATTGCCGAGAGCCC
AAGGAAGGTGAAGAGTCCGAAGTTACCCATGATCTCAGCCTCCGGGTTGA
TGACGAAACTCAGCAGAAGATGAGGAAGAGGGTTCTGCAGAAACTTCAAA
CTGTCTTCGGTGGTCCCGATGAGGAAAGCTATGCATTCGGCTTGGACAGG
GTTACAGACACGGAGATGTTCTTCCTTGCTTCTATGTATTTCTTCTTTCC
TCAGGGTGAAGGGGCCCCTGGTAAGGCGTTTGGATCAGGGAAGCACCTGT
GGATCTCGGATGCTCTGAAATCACCTTTTGATTACTGCGTCCGGTCGTTC
CTTGCGAGGGCTGCTGGGATCCAGACTATCGTTCTTGTCCCCACGGATAC
TGGGGTGGCCGAATTGGGTTCAGTGAGATCCATTCCCGAGAATTTGGAGG
TATTGCAAACGATAAAGTTCATGTTCTCAACGTCTGCATCCTTACCTTTC
CAGGTCAAACCGCTAGCAGCCGCACCAGTATTGAACGAGAAGAAAGATAA
TGGTGTCATTGCATCGGGCTTTGGTTCGGGGGCACGAACAGATGAATTCC
CAAAGATTTTTGGTCAGGATCTGAACCCAAGTCGCTCTCAGCTCAGTGAA
AAGCCTATTGTTGCGAAGGTGGAGGAGAGGCCCTGGGAAGCCTACGCAAA
TGGGAATGGACTTCCATTTCAAAACAGCCGGAAGGGTCTTCATGCTGTTG
GGTCTTCATGGTTTCATGGTGTAAAACAAGGGGCAACTGCCGAAGTTATC
AGTTCTCAAAATACAGGAAACAATCAACAAAAGCTTGGCAACACAGCTTT
GATGATTAGTAATGATGTTGATCCTGCCCATCGATCATTGGGCCACTGTA
ATGGGGTAAGGGAGGACTCTCGGTTGTGCCAATTTCAGGCTCAGAAGCAG
GCACCAAGACAGATTGATTTCTCAGGGGCAACTTCAAGGACCTCAGTGAT
TGCTCGGCAAAGTACCATAGAATCAGAGCACTCAGATGTTGAGGCATCAT
GCAAGGAAGACCGTTTGGGCCCAGTAGATGAGAAAAGACCCAGGAAAAGG
GGCAGGAAACCTGCAAATGGAAGAGAAGAGCCCCTTAACCATGTTGAGGC
TGAGCGGCAGCGTCGAGAGAAGCTTAACCAACGATTCTATGCATTAAGAG
CCGTTGTGCCCAACATCTCCAAGATGGACAAGGCTTCCTTGCTAGGAGAT
GCCATAACCTACATCACTGAACTCCAGAAGAAGCTCAAGGACTTGGAATC
AGAGAAAGAGAAGTTTGGAAACCAGTCTAGAGACACTGTGGCTTCAGAAG
CAAATTCTTCTGGACAAAATAGTAAGAGAGGTCTGGACATTGATATTCAA
TCCCTTCATGATGAGGTTATTGTAAGGGCAAGCTGCCCTTTGGATATTCA
TCCTGTATCAAGAGTTATCAATGCATTCAAAGAGGCAGAGATCACTGTGG
TCGAATCAAAGATCTCTGCAGGCAATGATACCGTTTTCCACACATTCGTG
GTCAACTCTCAAGGATCTGAGCAGCTTACGAAGGACAAGTTGGTGCTTCA
TTTCAACTGA
>NnbHLH16
ATGAAGACAGAGACTGGAATGGGTGGTGGATTTTGGAACGACGAGGATAA
AGCCGCGGTTGTGGCAGTTCTTGGTGCTCGGGCTTTCGAATATTTGATGA
AGAGCACTGTGTCTTCGGAAGGTTTGATGACGGCTGTTGGGAACGACGAG
AATTTGCAAAACAAGCTTTCGGACCTCGTCGAGGGCCCGAACGCTTCAAA
TTTTACCTGGAATTACGCAATCTTTTGGCAGATTTCAAGTTCGAAGACTG
GAGAGTTGGTTTTGGGTTGGGGAGATGGATATTGCAGAGAGCCGAAGGAA
GGGGAAGAGTCCGAAGCTACCCACAACCTAAGCTTCCGGTTTGAAGACGA
AACTCAGCAGAAGATGAGGAAGAGGGTCCTGCAGAAGCTTCACACTTTCT
TTGGAGGTTCCGATGAGGAAAGCTATGCATTTGGCTTGGACAGGGTCACA
GACACGGAGATGTTCTTCCTTGCTTCCATGTACTTCTTCTTTCCTCAGGG
TGAGGGGGCTCCTGGTAAGGCGTTTGGATCAGGTAAGTACCTGTGGATTT
CGGATGCCTTGAAATCACCTGATTACTGTGTCCGATCGTTCCTTGCGAGG
TCTGCTGGGCTCCAGACTGTTGTTCTTGTCCCCACAGATACTGGAGTGGC
CGAATTGGGATCAGTCAGATCCATTTCTGAGAATTTGGAGGTGTTGCAGA
CAATAAGGTCCATGTTCTCAAAGTCCGCCGCCTTCCCTATCCAGGTCAAA
CCGTTACCAGCTTCCAATGAGAAGAAAGATAGTAGTGCAATTGCATCAGA
TTCCAGGACCGTGGAACGAGCAGATGAGTTCCCAAAGATTTTTGGTCAGG
ATCTGAACCCCATTCGGTCTAATTCTCAGCACAGTGAAAGGCTCGTTGTT
GCAAAGGTGGAGGAGAGGCAATGGGATGTATACAATGGGAATAGGCTTCC
ATTTAACAATAGGAAGAGTGTTCATGGGTTTGGGCCTTCATGGTTCCATG
GTATAAAACCAGGGGCAATTGCTGAGGTTATCAGCCCGCAAAATCCTGGA
AACAATCAGCAAAAGCTTGGGCATACTGTTCTTATGATCAATAACAACAT
TGAGCCTTCCCATCGATCCTTTGGCCACTGTAATGGGATCAGGGAAGACA
CTCGGTTGAACCCATTTCAGGCACAGATGCAAGCACAGAGACAAATTGAT
TTCACTGGGACAACTTCAAGGTCTCCTGTGATTACTCGGCAGAGTGCCAT
AGAATCAGAGCACTCAGATGTTGAGGCATCATGCAAGGAAGACCGTCCAT
GCACAGTGGACGAGCGAAGGCCCAGGAAACGGGGCAGGAAGCCTGCAAAT
GGAAGAGAGGAGCCCCTTAACCATGTTGAGGCTGAGAGGCAGCGCCGGGA
GAAGCTTAATCAGCGGTTCTATGCATTAAGGGCCGTCGTGCCCAATATCT
CCAAGATGGACAAGGCCTCCCTGCTCGGAGATGCCATAACCTACATCACT
GAACTTCAGAAGAAACTCAAGGACATGGAATCAGAGAGAGAAAAGTTTGG
CAACCAGTCAAGAGACACTGTAGCTTCAGAAGCCAATTCTGTTGGAGATG
ATCGGAAGCGAGGCCCAGACATCGACATTCAAGCCCTTCATGATGAGGTT
ATTGTAAGGGTAAACTGCCCATTGGATGTTCATCCTGTATCAAGAGTCAT
CCATGCATTCAAAGAAGCACAAATCACTGTGGTGGAATCAAAGATCTCTG
CCGGAAATGATACCGTCTTCCACACATTTGTGGTCAAATCTCAAGGATCT
GAGCAGCTTACAAAGGAGAAGTTGATTGCTGCATTTTCTCATGAATCGAG
CACCTTATAA
>NnbHLH17
ATGGGAGACAAGTTCTGGGGCAGTGAAGAAGAAAAGGCCATTGCTGAAGC
TGTTTTGGGTGCTGAAGCCTGTCAGTTCCTGACTTTGCCGGCTCCACGAC
ATGTTTCGCAAGATTTGGTTTTGCCGGCTGTTGAGGGGGGTATGCAGCGG
CAGCTCAGCCAGCTTGTTGAAGGTTTAGGTTGGACTTATGCCATTTTCTG
GCGGGCATCGAGGTCCAAATCCGGTGAAATGACGTTAGTTTGGGGAGATG
GGCACTGCAGAGAACCAAAGGGAGGGGAAAGAGAAGGAGGAAGGGAGGGA
AAGGGATCTTATGGAGATTTTGAATCGCACAAAAGGGTTGGGGGAGAGCA
GGAGCAGGAGATGAGGAAGCGGGTGCTTCAGAAACTTCATGCGTTCTTCG
GAGGATCGGAGGATGATAACTATGCTGTACGCTTGGATTCTGTCTCGGAC
GTGGAGATGTTCTATCTCACCTCCATGTATTACTCTTTTCCATACGATTC
ACAGGCTGCTCCTGCTCGGTCATTTGCGTCCAGTAGATCAATTTGGGCTT
CGGATGCAAAGAGTTGTTCAGACAATTACCACTCTAGGTCATTCCTAGCA
AGATCAGTTGGCTTCCGGACTATGGTATGTGTCCCAATTGAGTCAGGAGT
GGTGGAGCTTGGTTCTGTTAAATCATTCCCAGAAGATCATAATGTTTTGC
AGAGGATCAAAAATGTATTTGGAGGTTCCCGCTCTGTTCAAGCCACTGTG
ACTCCTAAGATCTTTGGACAGGATCTCAATCTTGGTGGCACGAAATCCCG
CTCGGTTAATATAAGCTTCTCCCCAAAGGTGGAAGAAGATGAAGGTCTTC
CCTCAGAATCTTACAAGGTACAGGCAACGGTCTCCAGACCTGGTAATACC
TTGGTTTTGAATGCAGAAACAAGTTCTAATAGAACCTTTGGAACATTTTC
TAATGGCTGTGGAAGTGAGGGGAACGAAGTGAAACTGTTCCCGCAGACAA
GCCAGATGGTCATGGGGGGCTTAACTCCTCAATCCAGAGTTTCAGGCTTG
GAAGAGATTAAGGATGACCCATTACCTCGCCCTGATGAGAGGAGACCTAG
AAAAAGAGGTAGAAAACCTGCGAATGGGAGAGAGGAGCCACTGAACCATG
TGGAAGCAGAGCGGCAGAGACGTGAGAAGCTTAATCAGCGGTTCTATGCA
CTAAGAGCTGTTGTTCCAAATATCTCAAAGATGGACAAGGCATCATTGCT
TGGAGATGCCATTACCTATATCACTGATCTTCAGATGAAGATCAGGGTCT
TAGAAACTGAAAGGGAGATGGTGGATGGTAACCAAAATCCATCAATCATC
CCAGAGATTGATGTTCAGACCAGGCACGAGGATACAGTTGTACGTGTTAG
CTGTCCCTTGGATGCTCACCCAGTTTCTGGAGTCATAAAAGCATTTAGGG
AAACTCAAGTTATGGTTCAGGATTCGAAAGTTTCCACCACAGATGATGGA
TCGGTTCTTCACACGTTTTCCATTAGGACCCAAAATGGTGCCAGTGAACA
TTTGAAGGAGAAGCTTGTTGCTGCCCTTTCAAGATGA
>NnbHLH18
ATGTATGTGGAGACTCAGTACTTTGATCCTCATGATCCTCATCAGATACC
AGCAGCAGTATCAGTTGATAATCCTTCTCAAACAGTTACAGACTGCTCAG
GTCTATCACCACTCATGAACAGCTTCCAAGATAACCTCAGGTTCTCCAGT
TCCTCCTCCCCAGAGGACATCCCAGACCATCCCAATCCCTCCGGCGATAC
CAGCGCCTCTGCAATCGCCGCCTCTATGGGAATTGATCTCCAACAGCAGC
TCGGCTTCGAGATGGAACACGAACTTAACAACCATTTGATGCAAGACGTA
CTCCATGATCCCGCCCAAACCCAGTTCGAGCAGCACAACTGGAATGTCGG
GGAGCAAGATATGAGTTACCGGCATGAACAACCACTGCCACAACAATATC
AACAATACCATGACCAAGACCAGCATGTGGGTCTACAACATAATCTCCAC
TGCTTGAATTCTACTCCTTTTCAGAATCCTCCGTATGTGGCGACACCCGA
CCTTCTCAACCTCTTACAGTTACCACGTTGCACGGTATCCTCGATGCTTC
CCGCTTCATCCATTTCCTTCACAAACACCAGCAAAAAGCGTCCCAATTAC
CAAACTTCATTAGACATTTTTGGGGAGCTCCCCACCACCGACGGCACGGT
GGCAGCGACGAGCTTGTATGACCACCCACCACTCCATCTGAACCTACCTC
CACAGCCTCCGTTGTTTAGAGAGTTGTTTCACTTGCCCCAAAACTATAAT
TTGCCTGGCTCAAGGGGTGGTTCTTTCTTTGGTGGGTTGGACGAGAGAGA
GGTTAGTTGTGGTGTTTATCAAGACGGGGATGACAGGCAGTTTGAGAATT
CGGTGTTGGACTTCAGGAGGGAGATGAATGGCTTGGGTAAAGGAGGAGAA
GCGAGGGGAGCCCACCACTTCGCCACTGAGAGACAAAGGAGAGAACAATT
GAATGAGAAATTTAAGGCTTTGAGGCTTCTAGTTCCGAATCCTACAAAGG
CTGATAGGGCCTCCATAGTGGGAGATGCAATTGACTACATCAAGGAACTG
CTGAGAACAGTCGATGAACTGAAGATATTAGTGGAAAAGAAGAGATGTGG
GAGAGGAGGGAGCAAGAAGCTCAAGACTGATGATGAAGCAGCAGGAGATA
TGGAGGGCTCATCGATGAAGAAACATGGTACACTCACTGATAGGGAGCAG
TCCTTCAATGGGTCACTGAGGAGTTCATGGCTCCAGAGGAAATCCAAAGA
TACTGAAGTTGATGTTCGCATCATTGACGACGAGGTGACCATCAAACTCA
TACAGAGAAAGAAAGTAAATTGTTTGCTTGTTGTATCAAAGATCCTAGAC
GAGCTTCAGTTGGACCTCCTCCACGTTGCTGGTGGGAATATTGGAGATTA
CTACAGCTTCTTGTTCAATACGAAGATATATGAAGGTTCATCCGTGTATG
CCAGTGCAATAGCCAAGAAGCTCATTGAGGTGGTGGATAGACAACATGCA
GCTTTTCCTCCTAGCAACTTCTAG
>NnbHLH19
ATGTATGAAGAGACTCAGTACTATGATCCTCATGATCCTCAGGAGATGCC
AGGAACAGAATCAGTCGATATTCCTTCTCAGACTGTTACAAACTGCTCAG
GCTTAACACCACTCATAAGCAGCTTACAAGCGAGCCTGAGGCTCTCCAGT
TCCTCCACCTCTGAGGACATGCCAGACCACCACAATCCCTCCGGCGATAC
CAGCGCCTCTCCGGTTGCTGCCTCCATAGGAATTGACCTCCAACAGCAGC
TCGGCTTCGAGTTGGAACACGAACTCAACAACCAGCTGATACAAGACTTG
CTCCACGACCCCACCCCGGAGCCGTTCAAACAGCCCAATTGGGACGCTGA
GGAGCAGGAGATGCAAGATTTGAGTTACCAGAATGAGCAGCCACTGCTAC
AACAATATCACCAAATTCATGACCAAGAGGTCCAATACCAACAGCAGCAG
CAGCAGATAGATCTACAGCATAATGTCCACTGTTTCAATCCTCCCTTCGG
CCATCCGCCATACACTACCACGCCGGACCTTCTCAACCTTCTACAGTTAC
CCAGTTGCACGGTATCCTCTCTGCTCCCCAATTCATCATCCATCTCCTTC
ACGAACAGCAGCAAGAAGCGTCCTAATTATCAGAATTCATTGGACATTTT
CGGGGAACTGCCAGTTGCAGACAACACGGCGGTAACGACGGGCTTCTATG
ACCACCCACCATTTCATTTGAATCTACCTCCACAGCCCCCAGTGTTTAGA
GAGCTGTTTCATTCATTGCCACAGAACTATAGCTTTCCTGGATCAAGGAA
CGATTCTTTCTTTGGTGGATTGGGTGAGAGAGAGGTTGCTGGTGGCGTTT
ATCAGGATGGGGATGGGAGGCAATTTGAGAACCCAGTATTGGACTTCAGG
AGAGAGATGAGTTGCTTAGGTAACGGAGGAGAAGCGAAGGGAGCTAATCA
CTTTGCCACTGAGAGGCAAAGGAGAGAACAATTGAATGAGAAATTTAAGG
CTTTGAGGCTCCTAGTTCCAAACCCTACAAAGGCTGATAGAGCCTCCATA
GTGGGAGATGCAATTGACTACATCAAAGAGCTGCTCAGAACGGTGGATGA
GCTCAAGGTATTAGTGGATAAGAAGAGAAGTGGGAGACGGGGGAACAAGA
AGCTAAAGACTGAGAATGAGGGAGCTGGTGACATGGAGAGCTCTTCGGTG
AAGCCACTTGGTACAGTCACTGATAAGGAGCAGTCCTTCAATGGATCATT
AAGGAGCTCTTGGCTCCAAAGGAAATCTAAAGATACTGAAGTTGATGTTC
GTATCATTGATGATGAGGTGACTATCAAGCTAATACAGCGAAAGAGGATG
AATTGTTTGCTTTTTGTGTCGAAGACACTGGACGAGCTCCAGTTGGACCT
CCTCCATGTTGCCGGCGGGAACATTGGAGATTATTACAGTTTTTTGTTCA
ATACCAAGATATATGAAGGCTCTTCTGTGTACGCCAGTGCAATAGCTAAG
AAACTCATTGAGGTGGTGGATAGACAGTATGCAGCTCTCCCTCCTGGTAG
CTTTTAG
>NnbHLH20
ATGGCCATGTTTTACTTGAAACCTCAATTGTTGCAGGCGGGTCTGCCGAC
GGGCTTCACAGGTCTAGATTACCCTCTAGACCACTATCACCATCCACTGA
AGCAACGGTTTGGTGATCAGAACTCCGGCGACAACAATACCGGAATGGTG
GATTACATGCTGAACAATCCTCCACCTCCCCAAATGTCTTCTGGCTTCTG
CAGTGCCACGTCTCTCGATAGATTGAGCTTCGCCGAAGTTATGCAATTCG
CCGACTTTGGACCCAAATTGGCCGTGAACCAGGCCAAGCTATCCGATGAG
GAAAACGGGATCGACCCAGGTTATTTTCTCAAGTTTCCAGTGTTGAATGA
CAAACTGCAGGATCAAAGCCTTTTTATTAATCCTCCACCGACAGCAAATG
AGGAAGAAAAATTCAAAGCAATCGGGAATGTAGCAGAAAGTAAGTTAACA
ATGGCGCCTGATCAGGAAGAGGAAGTAGAGGAAGAAGGCCGTGTGTCTGA
GAACAACTCGGTGCAGCTCCATATTCTCGTAGGAAATAATAGTCAGACGA
AAAGCCCTGGAGCTGAAGCAAAGAACCGACGCAAGAGGCCGAGGACGGTG
AAGACGAGCGAGGAGGTCGAGAGCCAACGTATGACTCACATAGCCGTCGA
ACGTAACCGAAGAAAGCAAATGAACGAGCACCTACGAGTGCTCAGGTCTC
TCATGCCGAGTTCATATGTTCAAAGGGGAGATCAAGCCTCCATTATAGGT
GGAGCCATTGAGTTCGTAAGAGAATTGGAGCAGCTTCTTCAATGCTTAGA
ATCTCAGAAGCGCAGAAGACTGTATGGGAATGGTACTGAACCTCCACGAC
CTGTGGATGACACACCTTCGCTAGCAATCCAGCAGCCTCAGCCACCATTC
TTTCCTCCTCTGCCGGCCTTCCCCAATGACCAGATGAAGCTTGCTGAATT
CGAAGCAGCTGGACTCCGGGAAGAAACAGCAGAAAACAAAACGTGCTTAG
CCGACGTCGAAGTGAAGCTCCTGGGATTCGACGCCATGATTAAGATACTC
TCTCGAAGAAGACCCGGTCAGCTCCTCAAAACAATTGCCGCCCTCGAAGA
TTTGCAGCTCAATATCCTCCATACCAACATTACCACCATTGAACAAACTG
TTTTGTATTCCTTCAATGTCAAGGTTGCAAGTGAGTCAAGGTTCACGGCC
GAGGACATTGCGAGCTCAGTTCAGCAGATATTCAATTTCATTCATGCAAG
TACTACTACTACCACCACCATATAA
>NnbHLH21
ATGGAAGGAAACCATGAAGACAAAGACGTTTCTAAGCTGCTTCTGAAGCT
CATGGAGGGCTACAGCGATGCTGCAATTGCTCCATTATCTGAATTTTCGC
CGTCAAAGGAAATCACTATTAACGCAGAAGCTGCTTCATGTTCAAGAAAA
CGGAAACCTTCGCCTCAGATAGAACGCGACCGGAGAGTCCAGATGAGCGG
TCTCTACGCAACTCTCCAATCCATGATTCCCAATCTCCTCCATAAGGCTA
CGAGGGTGAAGATAATCGAGGAGACAATTGCTTACATAAAAGAACTCGAG
GAATGCTTAGAAGAATTGAAACGACGGAAGGCAGCGGCGATTCGTGCATT
ACGCTTGTGCAACCATCCGAATGCATCGTCGTCGGTGGACGTGACTGTTT
CCGGCAACGTAGCGTTCTTCGAGGTCTCGGCGATGGTACGGCGGGGTCTG
GTGAAGGAAATTTTTGGGGTATTCGACAAACACAGGGTGGAGGTATTGGC
CGCCGGTGTTGCTGTGCATGAGCTGGAGCTGAGGTTAACGGTCACTGCTC
TGATCGACGGCAACGGAGACGACGTCGGTGCTGCTGAGAGAATCAAGACG
GACCTCCTAACCTTACTGTTCTAG
>NnbHLH22
ATGGATTGTCTGGGTTGGGACGACCCACCGCTATGGAGCAATGAACAACA
TGAAATTGGAGAAGGCTCCATGGCTTCTAATGCCAATGGTGGAATTCTTG
GTGGCAAGGTGGATCTCTACGAGGGTGTACTCTTTGATCCAAACATGGAG
CTTCGAAGAACGAGGGTGTACGACACCAGTTCAGATTTCGAAGGAGTAAG
CAAAATGGTCCAGCAGCTAGCTCCAGTCTTGGATTCCATAAATGCAGTAA
GGTTAGCTCCCGATACAGTTCTTGCTAGTTCAGGAACTGGCAGCACGTGG
ACGGAGGCTCTAACTGCGGAGTTAGGCTCTTCTAATGTGGTCAGCAGTTC
TTACGGCCTCAACCCACTGAATGATATAATGGCAGATTTTGGCGTGGTAG
ATCGATTACGAGTTGTCAGTAGTTCTGTTGGAGCCGGCAGGGGCGGAGTT
TCTGGCACAGCTGGTTCACTTGAATCCCTGGACTGCTTACTGTCAGCAAC
TAACAGCAGTACAGACACATCGATGGAAGACGACGGTATTTCTGTGATCT
TTTCGGATTGCAAAAATTTATGGAATTTTAACTGTGGTGGTGCTGTTTCA
TCGGGAGAATCCGAGAACAACGGTTCTAATGGCAGCAACAAAGAGATGGG
CTGCCGGGTAAATGAGCTTGATGAAGCAGTCTCACAGGGATCTTCAAATC
CATGTGTCAACCATGCCAAATCTTCAGATGCTAGGCCTGACTCTAGTAAG
AGAAGCAAGGATGAACAAGAACTCAACGTGGGACCGAATAATCATTATTT
CAATCTTCTTCAGTCAGATTCTTCCACAACCGAGGGCGGTTTTCGGCTCA
TCTCGGAGAATCCACCTAAATCAAAGAAACCCAGATTGGAGAAGCAAAGG
TCATCAAACATCAACTTCCAACAGCCGAATTCTTCTTCATCTTCAGCTGT
TGAGCCAGATACCGAGGCCATAGCACAAATGAAGGAAATGATTTACCGAG
CTGCGGCTTTCAGGCCTGTGAATTTAGGCTTGGAGGTGGTGGAGAAGCCC
AAGAGGAAGAATGTCAGAATTTCAAGTGATCCACAAACTATGGCTGCCAG
ACATAGGAGGGAGAGAATAAGTGAGAGAATCAGGGTGTTACAAAGGCTGG
TTCCTGGGGGAAGCAAGATGGACACTGCTACTATGCTTGATGAGGCTGCA
AACTATCTCAAGTTCCTCAGATCACAAGTCAAAGCCCTAGAAGCTCTTGG
TCACAAGGTCCCAGATGCTGTAAATTGCACCTCCACCAATCTTCCCTTCT
GTTCATCACCATTGAACCACCCTTTTCCCATGCAAACATTTTTCTCACTT
CCAAAGCCCTAA
>NnbHLH23
ATGGATTGTCTGGGTTGGGACGAGCCGTCGATATGGAGCAATGAAGTACA
ACATGAACTTGCTCAAGGCTCCATAGCGTCTAATACGACCATTAATTATG
GAATTCTTAGTGGCAAGGTGGATCTCTATGAGGGTGTTTTTCAAAGAACG
AGGATGTCTGGAATAGGTTCAAATTCCGAAGGAGTAAACGAAATGGCCCA
GCAATTAGTTCCGACCTTGGATTCGATAAATGTAGTTTCTGATTTGAACT
TGTTGCAGCGCCAAGAAGCGATACGGTTAGCAGATGCAGCGCTTCTTGCT
AAGTCAGGAACTGGAAGCGCGGCGTGGGGAGAAGCTCCAACTACTGCAGA
ATTATGCTCTAACCATGTGATCAACAGGCCTTGCAGCATCAACCCATTGA
GTGATTTAATGGCAGAATTAGGCGCAGTGGATCGATTACGAGTTAAAGAT
GGCAGGGCTGGAGTTTCTGATACTGGTTCACTTGAATCCTTCGACTGCTT
GCTGTCAGCAACCAACAGCAATACAGACACATCAATGGAAGATGATGATA
TTTCCATGATCTTATCGGATTGCAGAAATTTATGGAATTTTAATTCTGGT
GGTGCTGTTTCATCGGGAGAGTCCGAGAACAATGGCTCTAACGGGAGCAA
CAAAGATATGTGCTGGCGGTTTAATAATGAACTTGATGAAGCGGTCTCAC
GGGGTTCTTCAAATCCATTTGTCAACCATGGCAGACCTTCAGATGTTGGG
CCTAATTCTAATAAGAGAAGCAAGGTTGAACAACAACTCAAAGTGATGAG
ACCGAACAATCATCATTACTTCGATCTTCTTCAGTCAGATTCTTCGACTA
CGGATGGTGGCTTCCGGCTCATCCCGGAGAACCAACCAAAACCAAAGAAA
CCCAGATCGGAGAAGCAAAGATCATCAAACATCAACTTCCAGCAGTCGAA
TTCTTCTTTTTCTTCAGCCGATGAGCTAGATGCGGAGGCCATAGCGCAGA
TGAAGGAAATGATTTACCGAGCTGCGGTTTTCAGGCCCGTGAATCTAGGC
TTGGAGGTGGTGGAGAAGCCCAAGAGGAAGAATGTAAGAATATCAAGTGA
TCCACAAACAGTAGCAGCAAGACATAGAAGGGAAAGAATCAGTGAGAGAA
TTAGGGTGTTACAGAGGCTAGTTCCCGGGGGAACCAAGATGGACACTGCT
ACAATGCTTGATGAAGCTGCAAACTATCTCAAGTTCCTCAGATCACAAGT
CAAAGCCCTAGAAACCCTTGGTCACAAGGCTGATTCTGTAAATTGTTCAT
CCACCAACCTTCCACCCAACCTCCCTTTTCCCATGCAAACAATTTTCCCA
CTCCCAAAACCCTAG
>NnbHLH24
ATGGATGTAGACCTGCTTAAGTCTGCAACAGAAGATCAGCTGGAGATGAT
GATGGCGATGATGCAGATGGAAAAGTTTCCTGAATTCTGCGGAAACTCTC
CAGAATTAGCTGAATTGCCGTCGTCCATGGATTTATCTTGCGGTTCTGTT
GGGACAAGCAGTGGAACCATCCCACCCACCTTCAGTAACCCACCGATTAC
TTCACATGCATTGTTGAACCCATCTGCCAGAGCATCACTTATGGGCAGTG
GCGCCACCTTTCAAGAACCCATGGCTTCCACTCTCATATCCAATACTGCG
ACGGGAAGTTTAATAAACACTGGCGAACTACTGGGTGGTGCAGGTGCAAG
TTCGCCCCAGAAGAGAAATTCAATGGAGGCAATGAGGGAGATGATCTTCC
GGATTGCAGCGATGCAACCGATTCACATTGACCCAGAATCGATAAAGCCA
CCGAAGCGGAGGAACGTGAAGATATCAAAGGACCCACAGAGTGTGGCGGC
AAGGCACAGGAGGGAACGGATTAGTGAGAGGATAAGGATCCTCCAGAGAC
TTGTTCCAGGAGGAACCAAGATGGATACGGCTTCTATGTTGGATGAAGCG
ATTCACTATGTGAAATTCTTGAAGACCCAAGTGCAATCTCTGGAACGAGC
TGCCGCCAACAGACCCGCCGGTCTCAGGTTCCCAGCGGCGGTTTCTGATA
CCAATTACTTTCCCTTGGCCAAAGCCTACCAGCAGTCTGTTCCACTCTTC
AGCCCTACCCAGATGCTTAGCTGA
>NnbHLH25
ATGTGTTGGGCCATGGGTGCTGGGCTCCAAAATCAGGAGGGGGTGCCAGA
AAACCACCTAAGCAAACAACTTGCGTTTGCTGTTAGAAGCATCCAATGGA
GTTACGCGATCTTCTGGTCTATCTCAACTAGACAACAAGGGGTGCTCGAG
TGGGGAGATGGGTACTATAATGGAAACATTAAGACAAGGAAGACAATACA
ACACATGGAGCTTAATGCTGACCAAATGGGTTTGCGAAGGAGTGAGCAAT
TGAGAGAGTTATATGAGTCGCTTTCAGCGGGTGACACTATCCAGCAGGCT
AGGAGACCTTCAGCATCATTATCTCCTGAAGATCTCACAGATGCAGAGTG
GCAAACCTTGGAGGCTGGAAGGGTGAAAGGTGGGATTTGGATTCCATTGC
AAAAGACTGACAATACAATTGATAATTACTTATTGTTGCCAGGAAGAGCA
CTAGCAAATGGTCAACCGATCTGGTTATGTAATGCTCATTATGCTGACAG
CAAAGTATTTTCTCGCTCTCTGCTAGCAAAGACTGTAATATGCTTTCCAT
TTTTGGGTGGCGTGGTTGAGTTGGGAGTGACCGAGCTGGTATTGGAGGAC
CCAAGCCTTATTCAACATGTGAAAACTTCATGTCTGGAGTTCCCAAAGCC
CATTTGTTCTGAGCAATCAACTTCCAGCCCACAGAATGCTGACAATGAGG
AGAACCCTACAGTCAAACATGAGGTAGTTGATTCCATGGCTTTGGATAAA
CTTAACCCAGTATCAGAATGTGAGGTGCAACCAGAGATAGCACCTCAAGA
AGCATTGCCACCTTCCTCTCCAAACATGCCTAAGGAAGAAATTGAGTTTG
AGCAGGATGGGGTTGAAGAATTAGTTGGCGTAAAGTCAGGATCACCTGAT
GACAGTTCAAATGAGTACAAGGCCAATCAACCAACTGAGGAATCCTTCAT
GCTTGAGGGTGTAAATGCTGGTACTTCTCGTGCCCACAGATGGCAGGCTA
TGGATGATGAGTTCAGCAATTGCATGCATGGTTCCATAAATTTAAGTGAC
AGCATATCTCAAACCTTTGTAAATCCTCAGAAAGTTGTGTCTTCTCCAAA
GGGTGAAAGAACAAATAATCTTCAGCTTCAAGACCTTCAGGAATGTAATC
ACACTAAACTTCGTTCCTTGGATCTTGGAACTGATGACTTGCACTACACT
AGAACTCTTTCTGCCATTTTTAAGAACTCGCACCCTTTGAATGTATCACC
AAACAGCTTCCACGGTGGCAATCACGAGTCCAGCTTCAAGAGTTGGGTGA
AAGGAGGATTTATAGATGCACAGAAGGTGAAGATTGGAACACCTCAAAAG
ATTTTAAAGACGATTTTGTTTGAAGTTGCTTTATTGCATGGTGGTAGTTC
ACTCAAGTCCCGGGAGGAAATTACTGGTAAAGTCGGTATTTGCAGACTCG
AAGGGGATTATGTTGGTATGAACCATGTCTTGTCAGAGAGGAAGAGAAGG
GAAAAAATGAATGAGAAGTTTTTGATCCTGAGGTCACTGGTTCCTTCTAT
TAGCAAGGTTGACAAAGCATCTATACTTGCTGATACCATAGAGTACCTGA
AAGATCTTGAGAGAAGGATTGAAGAGTTGGAATCTTGCAAGGAGTTACCA
GAGTTTGAAGCAAGAACAAGAAGAAAGCATCCAGATATGGTAGAAAGAAC
ATCTGACAACTATGGCAACAATGACATTTCTAATGGCAAGAAGCCTTCCA
TAAACAAGAGGAAGGCTTCTGATATTGATGAAAGTGAACCAGAGCTCAAT
CAGGTTTTATCTACTGATTGCTTAGCAGCAGATGTGACTGTCAGTATGAT
TGGTAAGGAAGTTTTAATTGAGATACGGTGTCCTTGGAGGGATTGTTTGT
TCCTTGATATCATGGATGCAGTAAGCAATCTCCATTTAGATGCACACACT
GTTCAATCATCCACTGTTGATGGGATACTCAGTGTAACACTTAAATCTAA
GTTTAGAGGAGCAGCAGTTGCATCAGCAGGAATGGTCAAACAAGCACTTG
GTAGAGTTATCAGCAAGGGTTGA
>NnbHLH26
ATGTGTTGGACTATGGCTACTGGGCTCCAAAATCAGGACGGAGTGCCAGA
AAACCACCTCAGGAAACAGCTTGCTTTTGCTGTTAGAAGCATTCAATGGA
GTTACGCGATCTTCTGGTCCATCTCAACTAGGCAACAAGGGGTGCTGGCA
TGGGGTGATGGGTACTACAACGGAGACATTAAGACAAGGAAGACGGTACA
GCCCATGGAGCTTAACACTGACCAAATGGGTTTGCAGAGGAGTGAGCAAT
TGAGAGAGCTGTATGAGTCATTATCGGCAGGTGACACTAACCAGCAGGCT
AGGAGGCCTTCAGCTGCATTATCTCCTGAAGATCTCAGTGATGCAGAGTG
GTTGCCAGGAAGAACATTAGCAAATGGTCAGCCCATTTGGTTATGCAATG
CTCATCATGCTGACAGCAAAGTGTTCTCTCGTTCTCTGCTAGCAAAGACA
GTAGTGTGCTTTCCGTTTCTGGGTGGTGTTGTTGAGCTTGGGGTGACTGA
ACTGGTCTTGGAGGACCCAAGCATCATTCAAAACGTGAAAACTTCATTTT
TGGAGTTCCCAGAGCCCATGTGCTCTGAGCAATCAACTTCCAGCCCACAG
AATGTAGATAATGAGGAAAGCCTTGAGCTTAAACATGAGGTGGACAACAC
CGTGGCTTTGGATAAATTTAATCCAACACCAGAATGTGAAATGGAACCAG
AAATAGCTTCTCAAACATTCCCACAATGTCTCTCTCCCTGCATGGCTAAA
GAAGACATTGAGCAGGATGGGATTGAGGAACTAGATGCAAATATATGTGA
TGACATAAAATCCGGCTCCCCTGATAACGGTTCAAACGAGTGCAGAGCCA
ATCAACAGACTGAAGATTCCTTCATGCTTGATGGTATGAATGGTGGGACT
TCTCAAGTCCAGAGTTGGCAGGTCATGGATGATGAGTTCAGCAATTGTGT
TCATGGTTCCATGAATTCCAGTGACTGCATATCTCAAATCTTTGTAAATC
CTCAGAAGGTTGTCTCTTCTCCAAAGGGTGAAAGAATTAATAATCTTCAG
CTTCAAGACCTCCAGGAATGTAACCACACAAAACTTGGTTCCTTGGATCT
TGGAAATGACGACCTGCACTATTCTAGGGCTCTTTCTGCCATCTTTAAGA
ACTCCCACCCATTGATTGTAGGACCAGGCTTCCACACTGGTAATCATGAG
TCCAGCTTTAAGAGTTGGAAGAGAAGAGGATTTCTAGATGCACAGATGGT
GAAGATTGGCACACCACAAAAGATATTGAAGAAGGTTTTGTTTGAAGTTG
CTCAGATGCATGATGGTAGCTTACTCAAGTCCCGGGAGTTAAATACTGGT
AAGGTTGGACTTTGCAAAGCGGAAGGGGATGATGTTGATCTAAACCATGT
CTTGTCAGAGAGGAGGAGGAGGGAGAAAATGAATGAGAAATTTTTGGTTC
TGAGATCCTTGGTTCCTTCTATTAGCAAGGTTGACAAAGCTTCTATACTT
GGTGACACCATAGAGTACCTAAAAGAGCTTGAGAGAAGGGTTGAAGAGTT
GGAATCTTGCAGGGAGTTATCAGAGTTTGAAGCAAAAGCAAGAAGGAAGC
ATCCAGACATAGCAGAGAGGACATCCGACAACTATGGTTACAATGACATT
TCTAATGGCAAGAAACCTACCATAAACAAGAGGAAGGCCATTGATATTGA
TGAAACAGAACCAGAGCTCAATCAGGTTTTATCTAAAGATGGTTCTGCAG
CAGATGTGATTGTCAGTGTGATTGATAAGGAAGTTTTGATTGAGATTCGG
TGTACTTGGAGGGATTGCTTGTTCTTTGATATCATGGACACAGTAAGCAA
TCTTCATTTAGATGCACACTCGGTTCAATCGTCCACAGTCGACGGAATTC
TCACTGTAATGCTTAAAACTAAGTTTAGGGGAGTGGCGGTTGCATCAGCA
GGAATGGTCAAACAAGCACTTCAGAGAGTTATCAGTAAGTGTTAG
>NnbHLH27
ATGACTACCCCAGGGAGTAATCGTCTGCAGCAGATGCTGCAGTCCGCGGT
GCAATCCGTTCAATGGACTTACAGTCTCTTCTGGAAAATCTGCCCACAAC
AAGGGATCTTAGTTTGGGGAGATGGGTATTACAATGGGCCGATAAAGACG
AGGAAAACGGTGCAACCAATGGAGGTGAGCGCCGAGGAGGCATCACTTCA
AAGGAGTCAACAGCTTAGGGAACTCTACGAGTCATTGTCAGCCGGAGAAA
CCAATCAGCCGGCTCGCCGGCCTTGTGCTGCATTGTCGCCGGAGGACTTG
ACAGAGACTGAGTGGTTCTACCTTATGTGCGTTTCCTTCTCTTTCTCACC
TGGGGTTGGGTTACCAGGAAAGGCATTTGCACGACGGCATCATGTGTGGC
TCACCGGTGCCAACGAGGTCGATAGCAAAACGTTTTCTAGGGCTATTCTT
GCCAAGACTGTTCTATGCATTCCTCTCATGGACGGAGTTGTCGAACTGGG
TTTTACTGAAAGGGTACAAGAGGACCTTGGACTGATCCAACAGGTCAAAA
GCTTCTTCGTTGAACACAACCACAACCCAAAACCAGCTCTCTCCGAGCAC
TCGACCTCTAACCCAGCTAACTCCTCAGAGCGGTCTCGGTTCAACTCTCC
TTCCCTTCCTGTCATGTATTCGACCGTAGACCCGCCTGTGAAAATGAACC
AAGATAACGAGGAAGAAGAAGAAGAAGAAGAAGAAGAAGAAGAAGAAGAA
GAAGACGATGAGGACGACGACGAAGTTGAGTCAGACTCCGAAGCCCAAAC
GGGACCTACCAGTCACCGGAATGCTGCGCAAGAACCTCTACGCATATGCG
AACCGACCAGTCAGGGTGCAACAACAGCTGAAGCGGCAGCTGAGCCCAGC
GAACTTATGCAACTAGAGATGTCGGAGGACATTCGTATTGGCTCGCCAGA
TGATGGGTCTAACAACCTGGACTCGGACCTACACATGCTTGGGGTGGGCC
ACTCTGGAATGCAAACTGTGCAATCCGATCATCAACGCCAAGCGGATTCC
TACCGGTCCGAGTCGGCTCGTAGGTGGCCACCACAGTCGCAGGGCCAGTT
TAGCAACGGTCTTCAACCACCATCCTTGGCCCCTCAGATGGAAGAGTTGG
AACAAGAAGACAGTCACTACTCCCAAACGGTCTCCACAATTCTCCAGCGG
AATTCCAGCCGGTGGCCGGAAATTTCGTCGGCCGTCCACGCCGGATGCTC
GGCACAATCCGCCTTTTCGAAGTGGAACAGCCGGAACGATCATCTCCTCC
TCCATCTCCCTCTAGAAGGCACGTCGCAGTGGCTCCTCAAGTACATTCTC
TTCACCGTGCCCTTCCTGCATAACAAGTATCGCGACGAGAACTCGCCAAA
ATCCAGAGATGGCGACACCGGGGCACGGTTCCGTAAGGGCACACCACAGG
ACGAGCTGAGCGCGAACCATGTCTTAGCAGAACGGCGGCGACGCGAGAAG
CTCAATGAACGGTTCATAATATTGAGATCGCTGGTCCCGTTCGTCACCAA
GATGGATAAGGCGTCCATCCTGGGTGACACCATTGAGTACGTCAAACAGC
TACGGAGAAGAATTCAGGATCTCGAGACACGAAATCGGCAGATGGAGGAG
AATGAGCGACGGTCCAGAGGTGGTGGGGAATCCCAGAAGACTAGCAGCTC
GAAAGAGCAGCGGAGTGGGCCTGGGAACAGCGGGATCACTGTACAGGAGC
GGACACGGGGACTTGCCGCCGGTTCGGATAGGAGGAAGCTGAGAATAGTA
GAAGGAACGGGCGGTGCGAAGGCTAAGGTGGTGGACGCGCTATCGATTGT
AGGGAACACAGTTCAGGTATCGATCATAGAGAGCGATGCACTGCTGGAGT
TGCAGTGCCCTTACAGGGAAGGACTTCTACTGGATATAATGCAGATGCTC
CGGGAGCTCCGGTTTGAGATCACCGCCGTCCAGTCTTCATCTACCAACGG
CATTTTCAACGCGGAGCTACGGGCTAAGGTGAAGGAGAATGTTAATGGAA
AGAAACCAAGTATTGTGGAGGTGAAAAGAGCAATACACCAAATCATAAAT
CAATACTGA
>NnbHLH28
ATGGACATCGACCTGCTAAAGTATGCAACAGAAGATCAGCTGGAGATGAT
GATGATGATGACGATGCATATGGAAAATCTTCCAGAATTCTGTGGAACCT
ATCCTGATGCATCTGAATTGCCGTCGACCATGGAGTTGCCTTGCGGTAAT
GCTGGAACGAGCTTCGGGGCGACTCCACCCACCATGAGTAACCCACCTGT
GACATCATCACATGCATGGATGAACCCATCATCTTCGTCAATATCACTTA
TGGGTGCCCCGACTGAACAACTAGCGGCACCAACACTGTTATCCAATAAT
TCTGTAACGGAAAGCATAAGAGACACAAACGAATTACTGAGTAGTGCAAG
TGCGTTGCAGAAGAGAAATTCAATGGCGGCGATGAGGGAGATGATCTTCC
GGATTGCAGCGATGCAACCTATTCACATTGACCCAGAGTCGGTGAAGCCA
CCCAAGCGGAGGAACGTGAAGATATCAAAGGACCCACAAAGTGTAGCGGC
GAGGCACAGGAGGGAACGGATAAGTGAGAGGATAAGGATTCTGCAGAGAC
TTGTACCGGGAGGAACCAAGATGGATACGGCGTCTATGTTGGACGAAGCG
GTCCACTATGTGAAATTCTTGAAGACACAGGTGCAATCTCTTGAACGAGC
TGCTGCTAATAGTCCTGCCGCCCTCGGCTACCTGGCTGCAGTTTCTAATA
CCAATTACTCTCCCTTAGCCAATGCCTACCAATCTGTTCAAATGTTTAAC
TCTAGTCAAATGCTTAGCTGA
>NnbHLH29
ATGGCAGATCAGTTTCAGACTGGGGTTTGCAGTGGAAACTGGTGGAATCC
TACGAGGAATGGCTTCAACGGGAATTCGTCCCCCTGCTCGACGGCTCTTA
ACGACATCGGGAGCTTTGGATGGCCAACTGAGATGGTGGATATGAAAACA
AGATCGACTGAGGAGTCGGCTTCTGTTTGCGACAGTTCGATCGTTTTCTC
TGATACCCAGAAGCAGCAAGTAGCGGATTCCGTCAGTGGTGGTGGAGTTT
TAATGGATTCCACGTTGCAAATCATGGGTTTTGGACTCTCATCACCGACA
ACTGTGGATTGGAATCAAGCTCTACTTCGAAGTAGTGGAAGAGGTGAGGC
TAATTTCCATTCCATGCTTCAAGAGGAATTAAGTTCGAGACACAGTTTTC
GGCAAGAGACGTCGATGGAATCCTCTCAGCTCCAAAAGGAATGGAGTCCA
AAGAATTTTTCAGTTAGTGGTGAAGATTCCTCCATAAATGCTCTAAAGCA
AATAAATCAGGTCTTTGCTTTAGACCAGCAGCGTCTAAATTCCATCAACA
GCTCGAGCGAGTGTACAGTGACTTGTCAGGGTTTACCGACGAGTTTCCCG
ATGAGCTCAACCTCGTATGGATGCACTTCAACGTTGTTACAGGGATTATT
CGAAACCGATCCTCAATCTCAACAATCTTCTTTTGAGAACGGATCAATCA
ATTTACTACCAAATTGCCGCATCAACTCGAATGATATATCACCTTCTTGG
CCCAAATTCTCACAGTTGCTGAAAACTTCACCTCCTAAACAGCAATCCAC
TAACCAGTTACACTTTTCTAACAAAGGTCCTTTCTGGAACGCCTCGGCAG
CTGCCATGAATGAAGTTCGTTCCAGCTATTTCCCCTCATCGCAGACCCAA
CTTCTTACACCAACCTTTGAAGAAAAACCCAACTGCAGCAACCTCACTGC
AAAGTCTAGTACAGAAGACGTTCGCGACTCAGCCTCAGCGGTGAAGAAAG
GTAATAGTGAACCTGCGTTTAAAAGGCCTCGAATTGAAACTCCATTGCCA
ACTTTTAAGGTCCGGAAAGAGAAGTTAGGGGACCGAATCACGGCACTTCA
ACAATTGGTTTCGCCTTTCGGAAAGACTGATACGGCATCGGTGCTCTTTG
AAGCTATTGAGTACATCAAGTTCTTGCATGATCAAGTCAGTGTAAGTTTT
AAGTACTCCATATATGAAAAATGGAGCTTCCATTCAACCCAAGCAGGTTT
TCACAATTGTTGTCTTGTTGTGCTCTCTCAACAAAAGAAGCGTCTATCTG
TCATGCAGAACTCCGATAAATCCAAGGAAGGCGAAGCACATAAACCAGAT
CTAAGGAGCCGCGGGTTGTGTCTGGTGCCGATTTCAAGCACCTACCCAGT
TACTAACGAAACAGCTGCTGATTTTTGGACACCTACCTTTGGAGGAACTT
ACAGGTAG
>NnbHLH30
ATGGCTTCTGCCATCTCCAAGGAGAAGAAGAGAGGTGGCAAGAGAAGCAA
AGGAGTGAAGCTGTCGACGGACCCACAAAGTGTAGCAGCCCGACAGAGGA
GGCACCGTATCAGCGACCGCTTCAAGATCTTGCAGAGCTTAGTACCTGGA
GGCACCAAGATGGACACCGTTTCCATGCTAGAGGAGGCCATTCACTATGT
TAAGTTTCTAAAGACCCAAATATGGTTGCATCAAGCCATGATGAACTTCT
TACACGACGACTCTTCTTCCTCTTCTTCTTCTACTTCCCTCCTCTCTCCT
CCAGACTTGGTGTATTCGTCAGCTGCAGCCTTAGCAACTCCGTCTTTGCC
ACCACCACCACCGCCTCCGCCAGCTACTCCACTTGGATCGATGAGTACCA
TGGAACGCGTCGAAACTCCAAAGCTTGTGAGGAATAATAGACTATTGTAT
CAAACAGCTTACATCTGTGATCATGGTTAA
>NnbHLH31
ATGTTCCCCTCTCCGAATAGGCCTCTAGGTCCCCCTAGCAATCTGACCCG
CTACGGCTCAGCTCCCGGCTCCCTCATCACCAGCGTCGTCAATTCTGTCG
TCGGCGGGTCCGAGCAAGAATTCTCCGCTGCCGTCGGATCCGAGACTCTC
ATGGGTCGTTACTTCTCCGGCGATTCTTCCTCTCTTACAACCGAGTCCAG
CTGCAAAGCCAACAACGTCGCCTCTGAGACCAAGGATGCTGCCTATCGGA
GTGAACGTGCTGCCACCAGCTCCGGTCTTGAGAGATCTTATGGTTTGAAC
GAGATTGCCGTCGGGGACTTGGCAGCCGTTAGTAATTTGAGAGCCAGTGG
ATCTTCGCCGTTGATTCGCCATAGCAGCTCTCCCGCCGGGTTCCTCAATC
ATCTGATGGCGGACAATGGTTTTTCTATTTCAAGAGGAATTGGAAGCTAT
AGCTCTCAGTCAGGCACTAATAGCAGCCATGGGATGGCAAATGGAAGGCT
GAAGTCTCAATTGAGCTTTACAAGACAAGATTCTCTTTCTCAAATCTCAG
AGGTTGGTGAAAGTGTTGTGGGAGGCTGTAGCTCGGATGATGGTACTGGA
AAGGTTGGACACTCTTATGGTTCTGGTACCTTCACAATGGGATCATGGGA
TGATACCAATTCGATCGTTTTTTCTTCTTCAAGCAAACGAGCCAAAACTA
TCAATGGTGACATTGTCACCAGTATCAGTGGCATAGACCCTCAGTTTAGC
TTACCCAGGAATATAGAAATGGCCACTGTAGAGAAACTGTTACAGCTTCA
ACAAGACTCTGTTCCTTGCAAAATCCGTGCTAAGCGTGGTTGTGCCACTC
ACCCAAGAAGCATTGCTGAGAGGGAGAGGAGGACTAGGATAAGTGAAAAG
CTGAAGAAATTGCAAGAACTTGTTCCTAACATGGACAAGCAAACAAATAC
TGCGGATATGTTGGATTTGGCAGTGCAACATATTAAAGGCCTACAAAATC
AAGTCCAGAAACTCAATAAAGATCTTGAAAATTGCAATTGTGGATGCAAG
AAATCAACATAA
>NnbHLH32
ATGATGTTTGGTGGCTCTCAAGCATTACCAAAGGACATGAATCTTTTGTT
TCCTTCGAGCTTCAAATATCCAGAAGAACTGCAGTCTAGGAGCAGAGAGG
CCATGGATTCAGATCTCCATCTTCAACAGCAACAGCAGCAGCAGAGGCAG
CAGCTGAGCTCAGGTCTTATGCGGTATCGCTCTGCTCCAAGCTCATTCTT
TGCGAATTTCATCGACGGTAGTGGCAGTGGCGTCGAAGAAGGATGTGAAG
GTTTCCTCCATCATCGACCTTCAAGCCCGGAGGCAGAAAGCATGTTTGCG
AGATTCATGTCTTCTGGAAGAGGAGGAGGCGGTGGCAGTGGTGGTGAACC
TGCTCTTCCTGATCCCCGGGAGATCGGGGAGAGACCTTCAGCAGTAGCTC
CTTCCTGCGCAGCTGTTAACCAGAGGAATTCTCAGTTCATGGCGCCAATG
GAACGTGAGGGCGAGGTTGTTTCGCAGCAGAATGGGTATCCCTCTGATTC
TCAGATGATGTACCAGTCTCAGACCCCGCCACCTGTGCCTAATCACAGTT
CAGCCCCCACTGCGCCCACTGTGGACAACTCGTATAGGGTTGTGAATTCT
ATGACGATTGATCGCCCTCCGCAGGTTAAGTCAGATGGCGGTCCTTCCAA
TCTTATCAGGCATAGCAGCTCCCCTGCTGGGCTTTTTGCCAACTTAACTG
TCGAAAACGGCTTTGCTGTAATGGGGGGCATGGGGAATTTCCGAGCCGGG
AATGGATGTAATGGAGAAACATCTCCAGCGACTGGTAGGTTGAAGGGTCA
GATAAGCTTCTCATCCGGGACCCATTCTTCCTCGGGGCCAATGCCTCAGA
TTGCTGAGGAGGGTATTGGGGGAAGTAGCTCTGATGATGGTAGCTTTGGA
AACAGTAATGCTGGCAACCGAGGTTACATCCCAGGCTTTCCAATTGGTTC
TTGGGACGACTCTGCACTTGTTTCTGAGAATTTAACGGGACTAAAAAGAC
TCAGAGATATCAATGGTGGCAATCAGAATGGAGAAGCTGTCCACCGCCCT
CCTATGCTGGCCCACCATTTTAGTTTGCCAAAAACTTCAACCGAGATGGC
TGCCCTAGAAAAGTTTCTGCAATTCCAAGACTCTGTTCCTTGTAAAGTCA
GAGCCAAAAGGGGCTGTGCGACTCATCCAAGAAGCATAGCAGAGAGGGTA
AGAAGAACCCGAATTAGTGAAAGAATGAGAAAACTACAAGAGCTGGTCCC
TAACATGGACAAACAAACTAATACAGCTGATATGTTAGACCTGTCAGTTG
AATACATTAAAGATCTCCAGAAACAGGTCAAGACACTCACTGATAAACGG
GCAAACTGTACCTGTTCTTCCAAGCAGAAGCCGTACACGAACCCCACAGT
GTGA
>NnbHLH33
ATGATGTTTGGTGGTTCTGAAGCATTAACAAAGGACATGAATCTTTTATT
TCCTTCTCCCTTCAAGAATTCGGAGGAACTTCAGTCGAAGAGCAGAGAAG
TCATGAATTCAGATCTCCACCTTCATCATCATCATCAGCAGCATGCGAGG
CAGTCGCAGCAACAGCAACTGGGCTCTGGTCTGATGCGGCTTCGCTCTGC
TCCGAGTTCATTGCTTGCGAATTTTATTGACGGTAGCAGCGGTAACGTCG
AAGATGGATGCGAGGATTTCCTCCATCCTCGATCTTCGAGCCCGGAAGCA
GAGAGCATGTTTGCGAGGTTCATGTCTTCTGGTGGTAGTGGTAGCGGTGG
TGATTCTTCTCTTCCTGATCCCCGGGAGATCGGGGAGAAACCTTCAGCAT
TATCTCCATCCACCGGAGCTATTAACCATAGAAATTCTCAGCTGGCACCA
ACGGAGCGTGAAGGCAAGGTTGTTCCGCAGCATAACGGATATTCATCTCT
TTCCCACATGATGTACCAGTCTCAGACCCAGCCACCTCTGCCGAGCCACA
GTTCAGCTACGACTACAACCGATGTGGACAGCTCGTATAGGGTGATGAAT
TCTATGACCATGGATCACCCTACACAGGTGAAAACAGCTGGCGGCAATCT
TATCAGGCACAGTAGCTCTCCGGCTGGGCTTTTCTCCCACTTAACTGCCG
AAAATGGTATGAGATCAACAGAAAGAATGGTGGCAGAGAATTATCTTAGA
AGTTGCTATGCTGTAATGAGGGGCATGGGAAATTTCCATGCCGGGAATGG
CACTAATGGGGAGGCGGCTTCAACAACTAGCAGGTTGAAGCGTCAGATAA
GCTTCTCGTCTGGGAACCCTGATGATGGCAGTTTTGGAAGCGGTAACGCT
GGCAACAGAGGTTACATCCAAGGCTTTCCTGTTGGTTCTTGGGAAGACTC
TGCACTTGTCTCAGAGAATGTAACAGGCCTAAAAAGAATACGAGATACCA
ATGGTGGCAATCAGAATGGAGAAGCTGGGAGCCGCCCTCCTATGTTGGCC
CACCATTTTAGTTTACCCAAAACTTCAGTTGAGATGGCTGCCATGGAAAA
GTTTCTGCAATTCCAAGATGCTGTTCCTTGTAAAATTCGAGCCAAGAGGG
GTTGCGCTACTCACCCACGAAGCATTGCAGAGAGGGTAAGAAGAACCCGG
ATTAGTGAAAGAATGAGGAAACTACAGGAGCTGGTCCCCAATATGGACAA
GCAAACCAATACAGCTGATATGTTAGATTTGGCAGTTGAATACATTAAAG
ATCTCCAGAAACAGGTCAAGACACTCAATGATAATCGTGCCAACTGTACC
TGTTCAAGCAAACAGAAGTCATACTCGAACCCTACAGTGTGA
>NnbHLH34
ATGGAGAAGGAGAAGCTCTTCATGAATTCAGGCAGCCCACCTCCCCTGAG
CTATGCCGCCTCACCTTCATCGCCACCCCCAACCTGGCACTCCTCATCTT
CTGGCATGGAGGTTCAAGTTGGAGAGCTGAATTGTTCTTCAGAGCAGATA
CCCAATTGCTACGTCAACCTCAATTGGGAGAATCCAATGGATCAGAACAG
CGCATTTGAATCCGCCTTGAGATCGATGGTTTCTTCCCCTGCAGCGTCAA
ATGCCACCGTCCCTTCCGACCCCCTCGCCCTCAGAGAACTCATTGGGAGA
TTAGGGAACATGGGGAACTCCGGCGATATCTCGCCGTCGTCACAGACATT
AGGAGGAAGTTCAGTTTCTTACACCGGGGGGAATAACAGTACCAACACTT
CCTGTTACAGCACCCCATTGAATTCCCCACCTAAGCTTAATCTCTCCATG
ATGGATCATCAAATCAGGGGAAATTTACCCATTTTGGGGAATTCAATGCC
AACCCATCCTGGTTTGGCCTCCTTCTTGGCTGATACTGGATTTGTCGAAA
GGGCTGCCAGGTTCTCCTGCTTTGGCAGTGGGAGTTTCCGTGGACTACCA
GGCCAATTCCGGTTCAATGAAAACGAACTCCCTTACAGACCAGCACCAAG
GCTGGAAAATGGGAAGCTTTCAAGAGTCTCCAGCAGCCAGTCTCTCAAGG
CTGCTGGATCCCATTTGGGTGGTGAAGAGAACAAAGATCCCTCCCTGCAG
AACGGGGTGGAGACAGAACTGAGATCAGCCTCTGCATCAGCTTTGGCTTC
AGACAGGAAATTCAGGAGATCCCCGGATGGAGAAGACATTGCAAATGCCC
AGGAATTGTCGCCTTCAGATCAGATCCCAGGTGGAGATTCCAGCTTCAAA
GGCTCCAACGATGCCAATGCTAGAAAAAGAAAAGCAGCTCCCAGAGGAAA
AGCAAAGGAGCTCCCACTATCATCTCCCCATGGGAAGGATGCAAAGGCAG
CAGCAGAGGAGGACCCTAATGCAAAGAAATGCAAATTAGCTGACAGCACT
GACAATGAAAATAATTCAGTAAAGGAAAAGCCTGAACCAAGTGGGAGTAC
TAAAACTACAATGGGTGCAGATCAAAAAGAATCTAAAGAGACCCAAAAGC
CTCCAGAGCCTCCAAAGGACTACATACATGTCAGAGCAAGAAGAGGCCAA
GCTACAGACAGCCATAGTCTTGCCGAAAGGGTACGACGAGAGAAGATCAG
TGAACGGATGAAATTCCTTCAAGATCTTGTACCAGGTTGCAATAAGGTTA
CTGGTAAAGCAACTATGCTAGATGAAATTATAAATTATGTTCAGTCTCTG
CAGAGACAAGTTGAGTTCCTGTCCATGAAGTTGGCCACTGTGAACCCCAG
GATGGACTTCAACATGGAATCTCTACTTTCAAAGGATATACTTCAATCAC
GGGCTTCTTTACCACATACAGTTTATCCATTAGATTCCTCGGCTTCAACC
TTCCCTTTTGGCCAACATACTCGGCAAGGACTACCCCTTCAAAGTGGTAT
TTCTAACGTCACAGATACACACTGCTCAGCGAACCCATTAGACGCAGCGC
TTCGTCAAAACATTGGCATGCAATTACCCCCTGTTAATGGATTTGGAGAA
AGTGCTCCTCAGATTTCAACATTCTGGGAGGACGACCTCCAAAGTGTTGT
TCAGATGGGTTTTGGACAAAACCAGAGCCAAACAGCATTCCATCCTCAAA
ATTTCCATGGATCATTACCCACTGCCCACATGAAAATTGAGCTATGA
>NnbHLH35
ATGGAAAAGGAGAAGCTTTTTATGAATTCTGGTAGCCCACCTCCTCTGAG
CTATGCCGCCTCTTCTTCTTCGCCACCCCCAACCTGGCATTCTGCGTCTT
CTGGCATGGACGTTCAAGTTGGAGAGCTGAATTGTTCTTCAGAGCAAATG
CGCAATTGTTATGTCAACCTTAATTGGGAGAATTCAATGGATCAGAGCGG
TGCATTCGAATCTTCCCTGAGCTCGATGGTCTCCTCCCCTGTGGCATCAA
ATGCTACCATCCATGGCGGCCCCCTCGCCCTCAGAGAACTGATTGGAAGA
TTGGGAAACATGGGGAACTCTGGCGACATCTCGCCGCAGTCTCAAACGTT
AGGAGGAAGTGCAGTTTCTTATATTGGGGGGAATAACAGTACCAACACTT
CCTGTTATAGCACCCCATTGAATTCACCACCCAAGCTTAACCTCTCCATG
ATGGATCAACAGCTCAGGGGAAATTTACCCATTTTGGGAAATTCAATGCC
AACTCATCCCAGTTTAGTCCCATTCTCTACCGATCCCGGATTCGCCGAGA
GGGCTGCCAGGTTCTCCTGCTTTGGCAATGGAAATTTCCGTGGTCTACCA
TGCCAATTCGGCTTTAATGAAAATGAATTCTCATACAGACCAGCACCAAG
GCTGGAAAATGGGAAGCTTTCTAGAGTCTCCAGCAGCCAGTGTCTCAAGG
CTGCTGGATCTCAGTTGGGTGGTCAGGAGAACAAGGAGGCCCAGTTGCAA
GATGGGTCTGAGACGGAAATGAGATCTGCAGCTGCTGCTTCAGCTCTGGC
TTCAGAGAGGAAATTCAGTAAACTACCTGGATCATCTACCCCAGAGAGTG
CGGAATTCGCAAGTGCCCGAGAGGAATCATCAGCTTCCGAGCAGATCCCA
GGTGGGGAGGCCGGCTTGAAAGGCTCCAACGATGCTAATACTAGAAAAAG
AAAAGCAGCTCCAAGGGGGAAAGCAAAGGACCCATCATCATCTCCCTCCG
GGAAGGATGAAAAGACTGCATTAGAGAAAGAGGACCAAAACGCAAAGAAA
TGCAAATCTTCTGACAGCACTGGAAATGAAAATAATGAGTCAAAGGCAAA
GGCAGAACCTTGTGGGAGTAATAACACTGCAGGGGATGCGGATCAAAAAC
AATCTAAAGAAACCCCAAAGCCTCCAGAGCCTCCAAAGGACTACATACAT
GTTAGAGCAAGAAGAGGCCAAGCTACAGACAGCCATAGTCTTGCGGAAAG
AGTAAGGCGAGAGAAGATCAGTGAGCGGATGAAATTCCTTCAAGATCTTG
TCCCAGGTTGCAATAAGGTAACTGGCAAAGCAGTTATGCTAGATGAAATT
ATAAATTATGTTCAGTCACTGCAGCGCCAAGTCGAGTTCCTATCCATGAA
GTTAGCCACTGTGAACCCCAGGCTGGACTTCAACATGGAATCTCTACTTT
CAAAGGATATACTTCAATCACGGGGGTCTTTGCCACATACAGTATATCCA
TTAGATTCTTCGGCATCAACCTTTCCATATGCACAACATACCCAGCAAGG
ACTACCCCTACAGAGCAGCATTTCTAATGTAACAGAAACTCACTGCTCAG
TGAACCCATTAGATGCCGCACTGCGTCAAAATGTAGGCATGCAGTTTCCT
CCTGCTGATGGGTTTGGAGAATCTGCTCCTCGGGTTGGAACATTCTGGGA
AGATGACCTCCAAAGTGTTGTTCAGATGGGTTTTGGACAGAACCAGAGTC
AAGCAGTATTCCATCCTCAAAGTTTCCATGGCTCATTGCCTACTGCCCAC
ATGAAAATTGAGCTCTGA
>NnbHLH36
ATGGATACGAGAGACAAAGATAAATTTGGGTTGGAGAAGAGTAGTGATCC
CGTGAACTATCATTCATCTAACATGTCTTCAGATTGGAGATTTGGTGGTG
CCAATCTCACAAATCAGTCAATGAGTTTAGTTCCTGCAGACAATTCGATT
CCTGTTTGTAAAGGGAATCTAATGGGTTCCTCTGTTCCTATGGTAAACTC
ATTTTGCCCAACCATTTGGGATCACTCCAATTCACAAAGCTTGGGTTTCT
GTGACAATAATGTACAAACCACTTCCAACACGGTAGCCATTAGGAAAGGG
TTGCCTGGTTGTTCAAGCACGGTTTCTGATAAAGTTCTAGACCTAGGCTG
GAATTCCAAAGGTGGGGTTTTCTTGCAGGGCAACCCTGGAATCCTCCCCC
AAAGCTTGTCTCAGTTTCCTGCCGATTCTGATTTCATTGAGCGAGCTGCC
CGGTTCTCATGCTTGAACTTTAATGATTTGGTGAATCCTTTAAACATGCC
CCAATCCTTGAGTCCCTATTCTAAAGGTGGAATGGTCCATGGACCATTGG
AGGAGCTCTCAGCTGGTAGGCTACACCCTGCATTGGGTGCTCTATCTCAG
AACAATGAACCTCACTTGCCTGAAGTTGCCAAAGAAATCTCCCCATCTGC
TAAGCTTGGGGCCACTGAAGGGAGTTCGATGAAGAATGAGAGACAAACTG
GGAACTTTGTAAGGCCTCCTCATGAAGCAAAACAAGGAATCGGTGTGTCT
AGCCATGATTCTGAAGAAGCTGAGTTCAGCAGTGGTGGTGGTGGTGGTCG
GGACGATCCATCTATGTTGGAAAGTGCTGGTGGTGAACCTTCTTCTAGTA
AGGGAATTGGCAAGAAAAGGAAAAGAAGTGGTCAGGATAATGAGCTTGAC
CAGGTTAAAGGGGCCCAGCAACTACCTGGTGAGGCTGCAAAGGACAATAC
TGAAACCAATCAAAAGGTTGAACAAAATCCAATTTCAACCAATGCAAAGC
CTACTGGAAAACACAGTAAAGATAACTCTCAGGCCTCGGATGCACCAAAG
GAAGATTACATTCATGTCAGAGCACGGAGGGGCCAGGCAACAAACAGCCA
TAGTCTTGCAGAAAGAGTAAGAAGGGAAAAGATTAGTGAGAGGATGAAGT
TTCTTCAAGACCTTGTCCCTGGTTGCAGCAAGGTCACAGGGAAGGCACTC
ATGCTGGATGAAATCATTAACTATGTACAATCACTGCAACGTCAGGTGGA
GTTTTTGTCAATGAAGCTTGCAGCTGTTAATCCACGGCTGGACTTCAACA
TCGAAGGTCTCCTAGCAAAAGATATTCTTCAGTCACGAGGTGATCCTTCT
ACAATAGTTTTTTCTCCAGATATGGCCATGGCTCATCCCCAGTTACATCC
ATCTCAACAGGGATTGGTCCAAGCTGGGATTCCTAGCATGGCAAACCCCC
CGGATGCACTTAGGAGGACAATTAATTCACAATTGACTGCCATGAATGGA
GGATACAAAGAAACCACGCAGCTACCCAACCTCTGGGTTGATGATGAACT
TCACAATGTTGTCCAGATGAGTTTAGGTTCCAGTGTTCCTTTCAACAGCC
AAGAATTAAATGGTTCTTTGCCACCAGGACATATGAAAGTTGAGCTTTAA
>NnbHLH37
ATGCTATCGAGGGTTAATGGCGTCGTTTGGATGGAGGAACCAGGAGAGGA
AGAAGACGACGTTTCATGGACCAGGAACAACGTCGGAGGAGGAGCAGACA
ATAAAGACGAGATGGGCTCTCTGTCTACGTTCAAGTCTATGCTCGAGGAT
GACTGGTACGTGAATAGCAACGGAAACCCATCTCACCATGACTTTCAAAC
CATCCAAAGCCATCAAGAAATCAAAGACATTGCTTTCTCTTCCAACCCTT
CTGCAGAGACCCTACTGTTGCAGCCGGTGGACTCTTCGTCTTCATGTTCT
CCATCGTCAGTGTTCAACATTGACCCCTCCCAAGTACAGTCGTTCTTGCC
TCCTAAATCTTGCTTTTCTTCTCTCCTCAACGTTGTCTGTAATAACCCTT
TTGAGAATGGTTTCGATTTGGGCTGCGACCCGGGCTTTCTCGCGCCGTTG
CAAGGGACCCAGAGTTCGGGCTCCCCTGTTTTGGCAAACAGGGGAAGCGG
TGTCTTGAGTGGATTTAACGGTTTGACTACAGATGGTCAGATGAGTACTC
CCGATCTGAGTTCTAATTCGCAATTCCCCAGTACCAGACTGCTGCCTTTG
GCCGAGAACGGTTGTGCTGTCGGTGGCAGTTTCAGTTCGATTGGTTTTGG
AGGTTTCGAAGGTTCTGCTAATAATCTGTTTCTGAATAGGTCTAAGGTTT
TGAGGCCCCTGGAAATTTTCCCGCCTGTTGGAGCACAGCCCACTCTTTTC
CAGAAGAGAGCTGCTTTCCGGCAGAACTCTGCTGCAGCGGCGGGCAATTC
GGTTTTGATGGGTTCAGAAAGTTGTCGTGTTTCAGCTAGTGTTGAGGAAA
ACAAGGGGAAGGGTGAGTTGGAGGAAGATCAGGAGAAGAAGAGGAAGAAC
AACGAGGATGATGAGGTGGAAGAAGGGAGCGTCGATGGGTCGGGTTTGAA
TTATGACTCGGATGAAGCTATGGAGATTAACAAGGTCGATGAGATTGTCA
AGAATGGAGGCAACAGTTCCATTGCAAACAGCACTGTCACTGGTGTTGAT
CAGAAGGGAAAGAAGAAGGGGCTCCCAGCTAAAAATCTGATGGCAGAGAG
GCGGCGTAGAAAGAAACTAAACGACAGGCTCTACATGCTGAGGTCTGTTG
TTCCGAAGATTAGCAAGATGGATAGAGCTTCAATCCTTGGAGATGCAATA
GATTACTTGAAGGAGCTTCTGCAAAGGATCAATGACCTCCACAATGAACT
AGAGTCAACGCCTCCTGGTTCTTCCATGCCATCTAGTACGAGCTTCCACC
CTTTGACACCCACGCCTCCTACCCTTCCCTGCCGTGTCAAGGAGGAACTC
TGCCCAAGCTCATTGCCAAGTCCAAATAACCAACCTGCAAGGGTTGAAGT
CAGGGTAAGAGAAGGAAGAGCTGTGAACATCCACATGTTTTGTGCCCGCA
GACCAGGCCTCTTGCTCTCCACCATGAAGGCTCTTGATACCCTTGGTTTA
GACATCCAGCAGGCTGTCATTAGCTGTTTTAATGGGTTTGCTCTGGATGT
TTTCCGAGCTGAGCAATGCAAGGAAGGCCCAGACGTCTTGCCTGAGGATA
TCAAAGCAGTACTGCTGAGTTCGGCTGGCTTCCATGGGATGATGTAG
>NnbHLH38
ATGCTCTCGAGGGTTAATGGTGTTAACAGTGTCGTTTGGATGGATGAACA
AGGAGAGGACGAAGACGCGGTTTCGTGGACGAGGAGCAATGGTGGAGGAG
ATAACAAGGACGACATGGGCTCTCTATCTACGTTCAAGTCCATGCTTGGG
GACGACTGGTATGTGAACGGTAACGGAAACCCATCTCACCACGACTTCCA
GAGCGTCCAAAACCATCCAGAAATCAAAGATATTGCTTTCCCTTCGAACC
CTACTGCAGCGGAGAGTCTACTGCTGCAGCCAGTCGACTCTTCATCTTCC
TGTTCTCCGTCGTCCGTGTTTAACCTCGACCCGTCGCAGGTACAGCCGTT
CTTGCCACCCAAATCTTGCTTGTCGTCGCTTCTTAACGTTGTCTGCAGCA
ACCCCTTCGACAATGGGTTCGACTTGGGTTGCGACCCCGGATTTCTCGCA
CCGTTGCATGGGAACCAGACTTCGAGTTCCTCTGTTCTGATGAGCAGGGG
AGCAGGTGTTTTGAATGGGTTCGGCGGGTTGAGTTCGCAAGGTCAGATGG
ATACTCCCGATTTTAGTTCTAATTCACAATTTCCGGCCACCCGATTGCTG
CCCTTGGGCGGAGATAGCACCACTGTGGGTACCGGTTTCAATACGACTGA
TTTCGGAGGTTTTGAGGGTTCTGCTAATAACCTGTTCCTCAACAGGTCTA
AAGTTTTGAGACCTCTCGAAATTTTCCCTCCTGTCGGCGCACAGCCCACC
CTATTTCAGAAGAGAGCTGCTCTCCGGCAGAATTCAGCCGCAGCGGACAA
AGGGGGCAACTTGGGGTTTTTTGGTTTGGAAGGTGGTCAACATTCAGCTA
GGGTTGAGGGGAGCAAGGGCAAGACGGAATTGGAGGAAGAACAGGAGAAG
AGGAGGAAGAACAACGAGGAGGATGAGGTGGAGGAGGCAAGCGTCGATGG
GTCGGGTTTGAATTACGATTCGGACGAGGCGATGGAGAATAATAAAGTGG
AGGACCATGCAAAGAACGCTGGAAACAACTCGAACACAATCAGCACTGTC
ACCGGTATCGATCAGAAGGGGAAAAAGAAAGGGCTTCCTGCTAAAAATCT
CATGGCTGAGAGGCGTCGTAGGAAGAAATTGAATGACAGGCTCTACATGC
TTAGGTCTGTTGTTCCAAAGATTAGCAAGATGGATAGAGCCTCAATCCTT
GGTGATGCAATAGAGTACTTGAAGGAGCTTCTGCAAAGGATCAATGACCT
CCACAACGAACTAGAATCAACACCTCCTGGTTCTTCACTGCCACCTAGCA
CAAGCTTCCACCCTTTGACACCCACTCTTCCTACCCTTCCCTGCCGTGTC
AAGGAAGAGCTCTGCCCAAGTTCATTGCCAAGTCCAAATAGCCAACCTGC
AAGGGTTGAAGTCAGGGTACGAGAAGGAAGAGCTGTGAACATCCATATGT
TTTGTGCTCGCAGGCCAGGTCTCTTACTCTCCACCATGAAGGCTCTTGAT
ACCCTTGGGCTAGACATCCAACAGGCTGTCATCAGCTGTTTTAATGGCTT
TGCTCTGGATGTTTTCCGAGCTGAGCAATGTAAGGAAGGCCCAGACGTCC
CGCCTGAGGATATCAAAGCAGTACTGTTGAATTCAGCCGGCTTCCATAGC
ATGATATAG
>NnbHLH39
ATGGAACTTAATGATCATGGTTTCTTAGAGGAGCTATTAGCTCTAAGAAG
AGAGAGTTGGGAGACCTTCCCTGCTGTAGGAGGAGGCATGAATGAGTTGT
TCAGTAATGGGTGGAGTTTTGATTGTTTTGAAGACAACCCAGGTTTGGTT
GTTGGGCCAAATTCATCGTTCGAAGGACTCGCGACCGCCATGTCTACCTC
TACTGGTACTGGTTTCGATGGTTCCTTGAATGATGTTTATTGCCCATATG
GAGATGGATTTTGGATACCTGAGATGGATGATTCGTCTTCGTACAAGAAG
CAAAACGATACCCCATCGTTCCCGTCTCAAGAAGAGTACCCATCCTCGCT
CATGGAGGATGATGAACCGGGTCTGCTCGGCGATGAGCTTCGCAATTTCG
AGGAGAGGCCGACTACCTGCAAGGTTGAGCCCGTCCAAGCTCCCGAGCTT
CCTGTTTTCAACATGGGCCTGTGTTTAGAGAGGAAGAACCGATCAAAGAA
GGTGGAGGGTCAGCCATCCAAAAATCTAATGGCCGAGAGAAGGAGAAGGA
AGCGTTTAAACGATCGTCTTTCGATGCTCCGGTCGGTGGTTCCTAAGATC
AGCAAGATGGACAGAACGTCTATACTTGGAGACACCATAGACTACATGAA
GGAGCTGCTAGAGAGAATCAAGAACTTGCAGGATGAGATCGAAGTGGGTT
CCAATCAGTTGAACCTGATGAGCATTTTCAAGGAGCTAAAACCAAACGAA
ATCCTTGTAAGAAACACACCCAAGTTTGATGTGGAAAGAAGGAACCTAGA
TACCCGGATCGAGATTTGCTGTGCCGGAAAACCGGGATTGCTGCTATCAA
CCGTAACCACACTGGAAGCACTAGGCCTTGAGATCCAACAGTGTGTTATA
AGTTGCTTCAATGATTTTGCAATGCAAGCTTCTTGCTCGGAGGAAATGGA
GCAGAGACCAGTAGTTAGTTCCGAAGACATAAAGCAAGCATTGTTCAGAA
ATGCAGGTTATGGAGGGCGGTGTCTGTAG
>NnbHLH40
ATGTTATCACTTTCTCCTCAGTTTTCAATCCTTGGGTGGCCATCAGAAGC
TGATACAAGCCCTGAACAGAAGAGCTGGATGAGCGACAACCCTTTTGTGA
ATTGCAACTTCAGAGAAAAACAAGCTTCAGAATCATTCTTTCTCTTTACT
TCGTCTCGACCAGAAGCTGAGTGCAATGAGTTCAAGTCTTGTGGAACAAC
TAGCAGGGATCCTGCAATGGTTAAGAAATTGAATCACAATGCTAGTGAAC
GTGACCGTCGGAAGAAAATGAACAGTCTCTACTCCTCCCTCCGCTCGCTT
CTTCCAGAGACTGACCAAACGACGAAACAAAGCATTCCGGCCACTGTTTC
TCGAGTACTGAAATACATTCCAGAGCTCCAGAAGAGAGTCGAGAGGCTGA
AACAAAGGAAACAAGAGATATTATCAAGTATTACTAGACATAGAGATCAC
AACCATCAGGAGAAGAGAAGAAAAGCCACGGTTCAGACGTCTTCGCCTAC
TGTTTCGGCGAGTCGCGCCGGTGATGGGGAAATTGTGATTCAAATTTGTG
CAGTTAAGGTCAAGAAAAGCCCACTCTCTGAGGTTTTGCTTCATTTGGAG
CAAGAGGGTCTTCAGGTCTTGAATGCTTCAGCTTTTGCCACATTTGGGGA
AACGGCCTTCTACAATCTTCATCTTCAGGTTTGGGCCAGGTCCGAGTTTC
CTAATACAGTAATACCCAACAAAGAAGAAACTACAGTACCCGGCCCAGAT
ATTTTAGTAGCAGTCTAG
>NnbHLH41
ATGGATCAACCAAAAGGGTTGAAGGGATTATTTTCTAGTTTTGCAGGAGG
ATTCGTAGCTCGTGATGAAATGCTACCCATACCTTATAGCCATGACAACG
ATGGAGAGAACAGTAACAGTATGCTGGTCCAAGTGGTTGAAACTTCTGAG
GATCCATGGATACCATTTGAAGACGATATCTTTACCGGTCAGGAGGACTC
GAGCTCGTTCCTGCATCAAGAAGATCTGATCATGGTGCAACCATCTGTGG
CTGAAGGGTTGATTGCAGCTAGCGACTATCAGAATAGTAAAGAGAAAGCT
GGTAGGCAGAGGCGCTTTCAGACTGGGAAGTCAGTGGTGCAACCTGGTGC
GGATGAGGAGTTGGTCGTGAAGAAACTCGATCATAACGCAAAGGAAAGGG
TACGCAGGATGAAGCTCAATTCCTCCTACTTGGCTCTTCGCTCATTGCTA
CCAGATTCTCGTAGATCAAAGAAGAAATGGAGCGCTCCTGTTATAGTGGG
TAAAGTTCTAGAATACATTCCAGAGTTGGAGTCTGAGATTGAGAATCTTA
CTCAGAGGAAGGAACAAATGCTGTCCATCGTAGAAAAGAGGCAAATTCCC
ACCCAAGGTTCACCTTCAGAATCCAAAACTCCCACAGTTTCAGTAAGTGA
AGTTAGAAAAGGAGAAGTGATAGTTCAAATATGCATTCAGAGAGAAAATT
CCAGTGTTTTCTCTACTCTACTAGCTAATGCTGAAGGTGAAGGAATGCAA
ATTGTCAGCAGTTCGGCTCTTTCAGTCTCTGATGACAGAGTTTGCTACCA
TCTACATCTTCATGTGAGTGGAAGATCACCAAGAGCCGACTACATTGCAG
TGTTAAGGACAAAGATACTTTCTTGGTTGTGCGGGAGATCATCTATTTCG
GATGACAGAAACGTCTAA
>NnbHLH42
ATGGTTTCCCCAGAAAACCCTAATTGGCTCTATGATTACGGCTTGATGGA
CGATATTTCTGTTCCAGGCGGGGATTTTACGGCGTCGACGGCTGGTTTTC
ACTGGAATTCGCAGCCTCTGAATGGTTCAACTAGCGTTAGTTTGGAAGCT
GATGGTTCCTTTGGGAATTCAGATGGCCTCAAGGAAATGGGCTCCAAGAA
GCGGGTAAGGACTGCATCATGCAGTGCAGTTGGCTCTAAAGCATGTAGGG
AGAAAATGCGGAGGGACAGGTTGAATGACAAGTTCGTGGAATTGGGTTCC
ATCCTGGATCCTGGAAGGCCACCCAAAATGGACAAGGCTGCCATATTGAG
TGATGCTGTTCGCATGGTCACTCAGTTACGAAGTGAAGCCCAGAAGCTGA
AGGAGTCAAATGAGAGCCTACAGGAGAAGATCAAAGAGTTGAAGGCTGAG
AAGAATGAACTTCGGGATGAGAAACAAAGGTTAAAAGTAGAGAAGGAGAA
GCTAGAACAGCAGATCAAAACTTTGAGCGCACAGCCAACAAGCTTCCTTC
CTCACCCTTCTACCATCCCAGCTGCATTCCCTGCTCAAGGCCAAGCTGCT
GGCAACAAGCTGATGCCATTCATTGGGTACCCTGGAGTTGCCATGTGGCA
ATTCATGCCACCTGCTGCAGTTGATACCTCACAAGATCATGTTCTCCGGC
CCCCTGTTGCTTAA
>NnbHLH43
ATGGATTCATTGAAGGATAGTAGTTGGAATCTCCTCGATTATGATATGAT
CGAAGATGGAACGTCATCCGATTTCTATTGGAACAATCAAATCTGCTGCT
TGGATTTTCAATCACCTACTGGCTCTGTTCCCCAAGAAAAAGCATGCGCG
AGAAAGAGGGGACGCAATCAGTCGTGCAGTGATCCTGGATCCAAAGCTTG
TCGTGAGAAAATGCGTAGGGACAGGATGAATGACAGATTTTTAGATTTGA
GCTCTGTTTTGGAGCCAGGGAGACCTGCTAAGACTGATAAATCTGCCATA
GTCAGTGATGCCATTCGTGTTTTGAATCAGCTAAGAACAGAAGCTCAGGA
ACTTAAAGATGCGAGTGAAAAGCTTCGGGAAGTCATAAAAAATTTGAAGG
CAGAGAAGAATGAACTTCGTGAAGAGAAACTCCAACTGAAGGCAGATAAA
GAAAAGATGGAGCAACAGGTCAAAGCCATGAGCTTGTTGCCTGCTGGTTT
TGTGCCACCACTACCTGCAACATATCATACTGGAGCAAATAAGTTGATGG
CCTATCCAAGCTATGGTGGCTTCCCCATGTGGCAATGGATTCCCCCAGTT
GTCCTTGACACATCCCAAGATCATGTGCTCAGGCCTCCTGTGGCTTAA
>NnbHLH44
ATGGCCCAGTACCGTAATGCCTCAATGGAGCAGCAGGAAGCCGTAGTTGT
CAGTCATGAGGACACAGGCCTCCATCAGCAGCCTCCAATGCTTGGCCAAG
AGCTCCACGGTTTGGTGATGGCCGACGGCTTCACGGCCGATGACAATACA
GATACAGTCGTGGATCAACAAGTGAAGTCATTCTCGACCAATGGGTTTTC
TCCCAAGGACTCGAATTATCACTACCAGCAACCATGGCTGCTGCCTCCGA
CGGCCGTGGGAGATAATTTGAACTTGCCGTGGGATCTGAGCGCCGAACAG
GTTAGCCTCTGCAGCTCTGCCAAGAACTTGTTTGGTGGGTCGGCGCGTCA
ACTTGCTTTGTCGTCGGAGAACAGACCCAGGAGCGATATCTTCTTCGAAG
GTCCGACACCGGCCCACCCAGTTGTGTCAGATAAACATGAAGCAGTTGAA
CATGGGTTCCAAGAGATGGTTGCACTCCAGCAGTGTTTACTGGCTAATGG
GGATAGCTTATTACATCCGTCAATGTTGCCGGAGTCTACCCCAAATAAGG
AGGAGCTCGGGCATGACAGAGATTCCGTCAAACTGGAGTCAGGTAAAGCA
GATACTGTCTCAGATTGCAGTGATCAGATTGAAGATGAAGATGATCAGAA
GGTCGTCGGAAGAACATCTGGGAGGAAGCACCAATCAAAGAATCTGGTCG
CTGAGAGGAAGAGAAGGAAGAAGCTGAATGAAAGGCTCTATTCCCTAAGA
TCCCTGGTTCCCAAGATTAGTAAGATGGATAGAGCTTCGATTCTGGGAGA
CGCAATTGAATTTGTAAAGGAGTTGCAGAAGAAAGTGAAGGATCTCCAGG
ACGAGCTTGAGGAGCCATCAGATGATGAAAGAGCCAAGGGAGCTACTGGA
ATTGGATATCATGGTAACGACAACAGAAATAACAGCTCGAACACCGCAGC
AACTGATCAAAATGGATCAGTTTACAACAACCTGACTAACCCAGAGAACG
ACAAATTAGTAATGGGAATGTCGACGTTGGGAATGATCGATCATGGAACA
GGCCGCTCATCATCAGTTAGCAAGACAACTGAAGCCTCCACACAGAATCC
TGATTCAGTTATCACAGATGATAAGACGACCCAGCAAATGGAGGTTCAAG
TGGAAGTGACCCAAGTAGATGGAAACGAGTTCTTCCTCAAAGTGTTCTGC
GAGCACAGGACTGGTGGGTTTGCGAGGTTGATGGAGGCCATGAATTCTCT
AGGACTTGAAGTAACAAACGCCAATGTAACCACTTTCAGAGGCCTGGTTT
TAAATGTTTTCAAGGTTGAGCAGAAGAGGGACAATGAAGTGGTTCAAGCA
GACCATGTGAAAGAGTCGTTGCTCGAGCTAACACGCAATTCAGAACCGGT
TGCATCATCGGAAAATGGGCTAATGGCGGATTATCACCACCACCACCACC
GCCGCCATCTCCACTTCCATCATCTACAAAATCAGGCATAA
>NnbHLH45
ATGGGCCAGAGCAACCTCTTTTGGGAGCAAGAAGCCATGATTGAACGAAA
CTGTACCCACAAGAGCCTGGACGAGCAAATGCTTAGCCCAGCACACGACG
GCGACGGGTACCTACACGGTGACTATTTATGTTTCATGAGTAAGCATCAG
TTTGGTTCTGTTCGTCCCGAGAACGATTCCTTTCACGAAGGATCATCGAC
GGGCTCAATTCCTTCTGAGGAGCCACAATCCTTTGGTTCGCGTTCTGCTC
TCGGGTCCCGGCAAATGGTTGCATTAATGGAGCAGTCAGACAGGATCACC
ACTCAAGACTCCCTCACAGAATCTTCGGTGTACAGAGAGATTGGGTACAA
CAACTGTTTCTTAATTGAGCAAGATATGGAAATTGTTTCCGGCCACTTGA
TGGGTGGCAAAGACAAGCTAAAGGCTTGCCGGAGGTTGGGAGGAGAGCAG
TACCAATCAAAGAACCTCATCACTGAAAGGAACAGAAGGAATAAGATTAA
ATCTAAGCTCTTTGCACTACGGGCTCTGGTTCCCAAGATTACCAAGATGG
ATAGAATGTCAATCCTCGGAGATGCAATTGAATACATACAAGAATTACAG
AACAACGTGAAGAATCTGCAAGATGAGCTCATGTGCAGCCAAGAAAAAGA
TGAAAGCAAAAGTAATATCCAACTAAACATCCCAAATCGGAGAGGAGGTG
CAACAGAAAAGATCAGAAGACAAGTCCATGGAACCAGTTGTTCCTCTTCT
ACTAGGGAAAATCACGACTTCTCCACTGTGAATGACATGGGACGACAACC
AATGGAGGTGCAGGTGGAAGTACACCAGATAGACCCAAATGAGTTCTTTG
TGAGACTCTGCTGTGAGCATAGACGAGGTTGGTTTAGGAGGTTGATGGAG
ACCATGAATTCTTTGGGCCTTCAAGTTACTGATGTCAATGTTACTACATT
CAAAGGCATGGTCTTGTGTAACCTCAAGTCCACTGAGGTAAATCATGGGG
AGCTTCAAGCACAGCATGTCAAGGAACTATTACTGAAGAAGATATGCAAC
CCGACTTGA
>NnbHLH46
ATGTGTGATAGTATATCCAATCTTTTTGATGAAGCGGAATTGGGTGACGC
AAACTTCATGGGAGACACTTCACCGGATGAGATCTTCAGCCTATTGGAGT
CCCTAGAAGGTGCCTCAGAGATTTCACCATTAACGCCGCTTGAGGAAACT
GTTGTTAGCCCGAAAGGCGGCAATGGCAGTAGCAGCTGCGAGGACGCTAG
ATTGGTTTCTCAGAAGTCTGTAACTTCTTCCAGTGTTCATCAGCAGGATA
CTGAGACTGAAGCTGAAGCGTCGCCGGCTCGCAAGAGACCTAAGCTCTCG
GCTGCGTCCTCTTCTTCTGAGGAACCACCTCAAGATGGGCAGCAACGGAT
GTCGCACATAACGGTGGAACGCAATCGGAGGAAGCAGATGAACGAGCACT
TATCAGTCCTACGCTCGCTGATGCCTTGCTTCTATGTCAAAAGAGGAGAC
CAAGCATCCATAATAGGGGGAGTTGTGGATTATATCAAAGAGTTACAGCA
AGTTCTACAGTCACTGGAGGCAAAGAAGCAACGGAAGGTGTACAGTGAAG
TTCTCAGCCCTAGGCTAGTCTCAAGTCCAAGACCCTCCCCACTAAGCCCG
AGGAAACCACCTCTAAGTCCTAGGGTAAGCTTACCCATAAGTCCAAGGAC
ACCCCAACCAGGCAGCCCTTACAAGCAGCCCAGGCTGCAACAGGGTTACC
CATCACCATCACCCACCAATATTGCTACTTCACACGAATCCTCCTCCACT
TTGACTTGTTCCTCCTTTGATAATCCTAATAAGGAGTTAGGCGCAAACTC
AAAATCGGCAATTGCAGATGTGGAGGTTAAGTTTTCTGGCCCAAATGTTC
TTCTAAAGACGATATCACCTCGGATTCCAGGTCAAGCACTGAAGATTGTT
GCAGCCCTTGAAAGCCTATCACTCGAAATTCTTCATGTGAGCATCAGCAC
CATCGACGACACCATGCTTAATTCCTTCACCATCAAGATCGGAATTGAAT
GCGAACTCAGTGCGGAGGAGCTTGCACATGAAATTCAGCAAACGTTCTGC
TAA
>NnbHLH47
ATGGATGATAGTTTATCGGATATCTTTTACGAAACGGAATTCACCGACAC
AAGCTTCACCGGAGGCGCTTCACCTGATGACCTCTTCAGCATATTTGATT
CCCTAGAGGTAGAGGGTGCCCCAGAGTTTGCTCCATTAACGCCACTTGGT
GAAACTGTTCTTCGCCCGAAAGGCGGCAGTACTGGTGGAAGCAGCTGCGA
GGACTCAACTAGATTGGTTTCTCAAAAGCCTACTTCTTCGAGTACTGCTC
AACAACAGGACACTGACACAGGAGTTGAAGCCTCACCACCTTCCAAGAGA
CCTAAGCTCTCGTCTGCCACTGCCATTGCTTCTTCTGACGAGCCACCTCA
AGACGGACAGCAACGGATGTCGCACATAACGGTGGAGCGCAATCGGAGGA
AGCAAATGAACGAGCACCTCTCGGTCCTGCGTTCGTTGATGCCTTGCTTC
TACGTCAAAAGAGGAGATCAAGCATCCATAATAGGGGGTGTTGTTGATTA
TATCAAAGAGTTGCAGCAAGTACTACAGTCACTGGAGGCAAAGAAGCAAA
GGAAAGCCTACAGTGAAGTTCTAAGCCCTAGGCTTGTTTCGAGCCCAAGA
CCGTCGCCATTAAGCCCACGGAAACCACCTCTAAGTCCAAGGTTAAGCTT
ACCACCCATAAGCCCAAGAACCCCCCAACCAGGCAGCCCCTACAAGCCTA
GGACGTCGTCCCAACAAGGTTACCCATCACCCACCCAGCTTGCTGCTGCT
ACTTCACATGAATCCTCATTGTCGACTTGCTCCTCCTTTGACAGTAGTGC
CAAGGAGCTCTGGGCCAACTCAAAGTCAGCAATTGCAGATGTAGAAGTGA
AGCTTTCTGGGTCGAATGTTCTTTTAAAGACGATATCACCACGGATTCCT
GGTCAAGCTCTAAAGATAGTTGCAACCCTTGAAAGCCTACCACTCGAAAT
TCTCCATGTGAGCATCAGCACCGTCGATGATACCATGCTCAATTCCTTCA
CCATCAAGATTGGAATTGAATGCGAACTCAGTGCGGAGGAACTAGCACAT
GAAATTCAGCAAACGTTCTGCTAA
>NnbHLH48
ATGTCCCATATAGCCGTGGAGAGGAACAGAAGAAAGCAAATGAACGAGCA
TCTCAAGGTTTTACGCTCCTTGACCCCATGTTTCTATGTCAAAAAGATGT
CTATTAAGGGAGACCAAGCATCCATTATAGGTGGGGTTATAGAGTTCATC
AAGGAGTTGCACCAAGTTCTACAGTCTTTGGAGTCTAAGAAGAAAAGAAA
GAGCTTGAGCCCTAGCCCTAGCCCACGGCCACTGCAACTCACTCCTCCCC
CACCTGACAGTCCGTTTGTATTCGAAAATGTTAAAGAACTTGGAGCATGC
TGCAACTCTCCAGTTGCGGACGTTGAGGCAAAAATCTCCGGCTCAAACGT
TATCCTGAGAACAATTTCCAGGCGAATTCCCGGTCAAATTGTCAAGATTA
TTACTATCCTGGAAAAACTTGCGTTTGAGATACTCCATCTCAACATCAGT
AGCATGGAAGACACGGTTCTGTACTCTTTTGTCATTAAGGTTTGA
>NnbHLH49
ATGTCTGAAGAGAGAGGCGATACCAACTTCTGGGAAAACTCGTGGGCTTT
CGCAAATTCTGATAACTCGGGTGGCAGCGAAGAAAAGTCAGGAAATAAAC
CACCACAATGTTCCAACTCGCAAAGCCCCACTGCTACGATGACAGTCCCC
ATGGGAAGTCAAAAACGAGGTCGTAACGGGGCTTCGAAAAATGGGAAAGG
TAGTGCTGGTGAACCCGACCATGAGATACATATATGGACGGAGAGAGAGC
GGAGGAAAAAGATGAGGAACATGTTCTCTAATCTTCATGCTTTGCTTCCC
CATCTCCCTGCTAAGGCCGACAAGTCCACAATTGTTGACGAAGCAGTGAA
TTACATCAAAACCCTTCAACAATCTCTCCAAAAGTTACAGAAACAAAGGC
TAGAAATGATACAAGGAGCGACAATTGTGGACTTTGGATCATCACCAAAT
GTGGCGCCACCGGCACTGACTCTCGACTCGAGGGAGTCATTCCTTGCTGA
CCATGGATCAGCCAGCGGCTTGGCCAAGGCCACTACCTCTACGCATTCGT
CGTTGCTGGTACCTCGCTCTCCTTCATGCTTTCAAACATGGTCTTCGCCA
AACGTTGTTTTGAGTGTATATGGAGATGAGGCGCAAATCAGTCTGTGCTC
GCCAAGGAAGCCCGGGCTATTGCCAACTATCTTCTACGTTCTGGAGAAGC
ATAAGTTGGAGGTCATAACTGCTCATATTTCTTCAGATTATTATCGGACC
ATGTGTATGATCCATGTTCAAGCAAACGGGACTGCCGATCAATTCCCAGA
GCTGCATCTTCTGCCTACGTCTGGCAATTGCATGGATTCAGGAAGCGTAC
AGCCTCAGCTAGCCCTTGAACTCCAGATGCTGAAACAGCGCAATGAATAA
>NnbHLH50
ATGGATGAATTTCTTGACCATGTCTTCTCATCCTCATCATGGTCAGATGC
AAATGGCACTGAAAGATCATCCTGGGTTTGCAGTGGGCCTGCTCAAACAA
ATGGGCTCCTTCCTGATTTAATGGGGGAATATGAAGGGAATGAAAAAAAT
TCAAATGTAAACTTGATTCCTTCAACTGAGATTATGGAGAGCTTAGCCAC
TCAAAACACTTCTATTGTCGTTGGTAGGGGCTCAAATTATGGTCTTGACA
AAAGTTTAATTCCCAATGAGGCTCAACCGCAACAAGAAGGATTAGACCAT
GAAAAAAAGCATTCTTTGAAAGGAATGGTGAATGGTGGTTTGAGAGCTGG
ATATTTGGGTCTGCAACTGAATACAACTGAATCATCCCAAGGTGACCCAA
ATCTTACTTCTCCAAAGTTGCTTCCTGTGATTGAGGGTTTACCCAAGTCA
CCTTGTGCAGTGCCGGATGCTAGTTCTGTTGGGAGCAATGGCAATGAACC
ATCTGGGTGTCAACTGTCTCTTGGAGATACTCATTCTTTTAATTCAGTAC
CACAGTTGTGGCCTTCATTATCTTATGGAATTGCTTCTTCCCTTGCTTCT
TCTATAGTCCAGGATAAATTGCAAGGCTATGATTTGCATGGTGAATATGT
GGATAGCAATAGTAACGTTTTGCAGAGCAGATATGTCAGGGATGAGAAAA
TATTGCAACTGGACAACTTTCCTTCAACAGTCTCCATCAATATGCAAGAT
GATCTGCACAATAACTGTTTGCTCCCTGTTGCTGGGCCCCCTATAACATT
GACAAGAACAACAGGGTTACAGTCTGAGCTGCAGTTTAGTGAAGGAAATT
CTGTCAAGCATTACATGAACCAGTCTCCTGTTTGTCAGTTACAGTCTACA
CCGGCTACAACTGCTGGCGGTTGTAATGGTTCTGTAAAGCCTCGAGTAAG
AGCACGACGGGGTCAGGCCACGGATCCACACAGCATTGCTGAGCGGCTTC
GCAGGGAGAAAATTGCTGAAAGAATGAAGAATTTGCAAGAACTTGTTCCA
AATTCCAATAAGATGGATAAGGCATCGATGCTTGATGAAATCATTGAGTA
TGTCAAATTTCTCCAGCTTCAAGTCAAGGTTTTAAGCATGAGTAGATTGG
GTGCTGCAGGGGCAGTTGTTCCCCTCATCACAGAAGGTCAAGCTGAGGGT
TCTGGTGGCCTGCTTCTATCACCATCAACTGGTCACACAAATGATTTTTT
GGAGTCTCCAGACAATATTGCCTTTGAGCAAGAAGTGGTGAAGCTGATGG
AAACCAATGTGACCATGGCCATGCAGTATCTTCAGAGCAAAGGCCTATGT
CTTATGCCTATTGCCCTTGCAACTGCTATTTCTGGTGGTAAGTCATCAGC
AGGCCCTGATTTTGGTGAGTGGAAGAAACCCAGCTTGACCAATAGTCTTA
ATCTCTATGGTAATTGCTCCCCTGGTGATATGAGCCAACAAGTTCCGTCA
GATGGTAAGATTGCGAGGAAGGAGAATGTAGCCAGGAATTGCGACAGAGA
AGGCATCACAACTGACGGTTGCAACAGGGCTATTATTAAACAGGAAGAGT
>NnbHLH51
ATGGCTAATAACCCGCCCGAAGGCCTAGGTGACGATTTCTTCGAACAGAT
CCTCTCAATTCCTTACACGGGAAACGACTCTACTTTGGTGGGAAATGACG
GGAATTTGGCGGGAACTGCCGGTTCGATGGTTCTGCAACTTAGCTCCGGC
GACGGGTCTGGTCATGTTGCCGGAAGTGGGTTCCAGGGAACCGTTTTCCC
TCTGGGATTGAGCTTGGAGCAGGCGAAAAGCGGTTTTGTGAAGCCGGAGG
AGGCATCGGGAAGTGGTAAGCGGTTTCGGGAGGAGGTTGACGGAAAAGCT
TCTTCTGGAAAAAACCCATTTCATGGCCAACCCACAGCAAGCACAGTTGC
CAGTGTGCCACACCAGCCTGCCATCCGGCCAAGAGTAAGGGCTAGACGAG
GGCAAGCTACAGATCCTCACAGTATTGCTGAGAGGTTACGCAGAGAAAGG
ATAGCTGAAAGAATGAAGGCTTTGCAGGAACTTGTTCCTAGCTCAAACAA
GACAGATAGGGCAGCCATGCTTGATGAAATTGTGGATTATGTGAAGTTCC
TCAGACTCCAGGTTAAGGTTTTAAGCATGAGCAGACTGGGAGGAGCTGGT
GCAGTGGCACAACTTGTAGCTGACATCCCACTAACCTCAGTTGAGGGAGA
AGGCAGTGAAGGCGGAAGCAGCCAACGAGCATGGGAGAAATGGTCAACAG
ACGGAACAGAAAGGCAAGTGGCAAAGCTCATGGAAGAAGATGTTGGAGCT
GCGATGCAATTTCTCCAATCCAAGGCACTTTGCATCATGCCTATATCACT
GGCCACTGCAATTTACCACGCGCACCCACCAGAGGCCCCAACGGCTGTGA
AGCCCGAGTCAAACACCCCTTCATAG
>NnbHLH52
ATGGCATTAGAGGCGCTTTCTTCCAATGATCTCTCCAACTTCAACTATGA
CACCATAACTTCTGGTTTCTTACCCAAGAACAAAATCGTCTCTGATGGGG
TCGGAAGTAACCTGCATTTCGATGGGTTTCGACCACTAGAACTCCATCCG
ACCTTCGAGGGGTCCTCTCCAATGATGCGTCGGAACCCTTTCGCCTCGGT
AGCCACTGATGGAAGATCGAATTCAGCGACAACCACACAAGGCCGAAGGA
AGAGAAGGAGAAAGCCGAGGGTTTGCAAGAACAAGGAAGAAGCGGAGACA
CAGAGGATGACACACATTGCTGTGGAACGAAACCGTCGGAAACAGATGAA
TGAGCATCTCGCTGTTCTACGTTCGTTGATGCCTGAGTCTTACATACAAA
GGGGCGACCAAGCTTCCATAGTGGGTGGTGCCATAGAATTTGTGAAGGAA
CTTGAGCAACTCCTTCAATTCCTTGAGGTCCAAAAGCGACAACTACTGCA
ACAAAGAGAAGGACCCCTTGATAACAACAGGAGCAGCAGCAACAACTACT
CCAATAACTTTATCGATCCTCCTTTCGTGCAGTTCTTCACTTACCCTCAG
TACTCATGGTGCCAAGCGCCCAGAGAGTATCCACAAGACAACAGAGTGGC
TATTGCCGATATCGAGGTCACTTTGGTTGAGACCCACGCAAACCTCCGAG
TCCTTACGCGGTGGAGACCCAGGCAGCTGTTCAAGATGGTTGTCGGTTTC
CAGACGCTTCACCTCTCCATCCTCCACCTAAATGTCACCACCACCTTAGA
CTCTTTGGTGCTTTACTCCTTCAGTGCCAAGGTGGAGGAAGGATGCCACC
TGACTTCGGTAGACGACATAGCGGGTGCAGTGCACCACATGCTCAGAATA
ATTGACGAGGAAGCTACCTTAGCTTGA
>NnbHLH53
ATGGCGTTGGAAGCTGTGGTGTTTCCACAGGACCTGTTTAGTTATGGCTG
CAAGGATTTGTACTCCTTGGGGGGAGGAGTAGGAGGTTGGTGCTACGATA
TTGCCCTAGAAGAAGATAACAACAAATGTGGTCTTCAGATGCCTGACAAG
AATATGGAGCAGGGTCTCGCTGGAAATTGGGACTCTTCTCCTTCTTCAAT
GGTGCAAAATATGAAGGAATGGGACGCTAATTCTTCCCCGGAGGCTTGCA
CCGGTGATGGCGGCTTCTTTACCGGCGGAGGCTTTTCCCCTGTGGATGCT
CAAGCAGCGACGTCGGGTCGTCGTAAGAGACGACGCACTAAGAGCTGCAA
GAACAAAGAAGAGGTTGAGAATCAGAGGATGACCCACATTGCCGTCGAAC
GTAATCGTCGGAAGCAGATGAACGAGTATCTCGCCGTGCTCCGGTCTTTG
ATGCCGGCATCATACGTTCAAAGGGGCGACCAAGCATCAATCATAGGGGG
AGCAATTAATTTCGTGAAGGAGCTCGAGCAACACCTCCAATCCCTGGAGG
CCCAGAAACGAATAAAGCAGCAATCGGACGCGGGTTTCTCTTCTCCATTC
GCTGATTTCTTTTCCTTCCCTCAATACTCTTCATCCTCTACTCATTGCAA
CAACCCAGCCGGGTCGGCATCTTCGGCGGCGGGGAGCAATGAATCTACGG
CCGAGAACCGGTCCGCAATTGCCGATATCGAAGTGACGATGGTGGAGAGC
CATGCCAACCTCAAAGTACTGTCCAAGAGGAGACCCAAGCAGCTGTTGAA
GATGGTAGCCGGCTTCCACACCCTGCGTCTAACAATCCTCCACCTTAACG
TCACATCCGTCGATCAAATGGTCCTCTACTCATTCAGCGTTAAGGTTGAG
GACGAGTGTCAGCTTACCTCGGTGGATGAAATCGCCACAGCTGTTTATCA
GATGCTAGGAAGGATTCAGGAAGAGTCTGAATTGAGCTGA
>NnbHLH54
ATGGCATTGGAAGCTGTAGTTTTTCCACAGGACCTGTTTAGTTATGGCTG
CAAAGATCTGTACTCCTTGGGAGGAGGAATAGGAGGTTGGAGCTACGATT
TTGCCGTAGAAGAAGACAACAAATGTGGTATTGAGATGCTTGAGAAGAAA
ATGGAGCAAGGTCTCGGCGGAAATTGGGACTCTTCTTCCTCTTCAATGGT
GCAAAATATCAAGGAATGGGAAGCCAATTCTTCCCCAGAGGCTTGCACCG
GTGATGCCTTCTTTCCCGGAGGCTTCCCCCCAATGGATGCTCAGGCCGCG
ACAGCCGGTCGTCGTAAGAGACGACGCACCAAGAGCTGCAAGAACAAGGA
AGAGGTGGAGAATCAGAGGATGACCCACATTGCCGTTGAACGTAATCGCC
GGAAGCAGATGAACGAATATCTCGCCGTGCTAAGGTCTTTGATGCCGCCA
TCTTACGTTCAAAGGGGTGATCAAGCATCCATCATAGGGGGAGCCATTAA
TTTTGTCAAGGAGCTCGAGCAACTCCTCCAATCCCTGGAGGCCCAGAAAC
GAATGAAGCAACAGTCAGACGTTGGGTTCTCTTCGCCTTTCGCCGATTTC
TTCACCTTTCCTCAGTACTCCTCATGCTCTACTCACTGCAACAACCCGGC
CACATCGGCATCTTCGGCCACTGCTTCAAATGAAGCTTCGGCCGAGAACC
GATCGGCTATTGCTGATATCGAAGTGACCATGGTGGAGAGTCATGCCAAT
CTCAAAGTACTCTCCAAGAGACGACCCAAACAGCTATTGAAGATGGTGGC
CGGCTTCCAAACCCTCCGCCTCACTATCCTCCACCTCAACGTTACAGCCG
TTGATCAAATGGTTCTCTATTCCTTCAGCGTTAAGGTTGAAGACGAGTGT
CAGCTTACTTCGGTAGATGAAATAGCTACAGCTGTTTATCAGATGCTAGG
TAGGATTCAGGAAGAGTCTACGTTGAGCTGA
>NnbHLH55
ATGAACACTGCTTTGCCGGAGATGTTGCACTGCCTACAAACGCCACCGGA
AAATCTCGTAGAAAGCGTTGCGGACCTCACTATGCTTGAAAGAAAACGTG
CACAGCTTAAACGGCAGCTGCAGCAACAACAACAACTACGGCAACAATCT
CAACAGAGATACTTCGGTGAAACCCAATTCTATGTGTTTCCCCAGCCTCC
GGTGACACAGGCACAACAGTTTCAAGATTTGATCAACAATGACCCGGCGC
TTCGGGAGTTTGTGAACCGATCAATGAAGACCGACCCGGGTTTGGCAAAT
GATTGGCCGGACTTCGGTAAGTACCCGATCACCAATACCGGGTTTGGTGG
CAAGACTGCGGACTTTGGGTGTAACGGGTTTGGAACTAATTCTCTTGGGA
CGGACCAGTCTCACTCTGTCTCTATTTCGAGGACTTCTAGTTGTCCGCCG
GCGGTGCCCTTGCCGGATGAAAAAGGCAGAGATTCGGCCTTCGTGGCAAC
TCCTTCCACGGTTGGAAGAGAGAGTTTCAAGAAGAGAAAAGCGGATAAGA
CGCAAAACACAAAGATTACTGTACCAGAGGACACAAGAGATAAGAGGATC
AAAACGGATGCGGAAGAGACCAAGATCACAGTACAAAGCACCGCTACTAC
CACACGGTCCACACCCACTACAACCACCACCACCGTCACCAACCCCAGTA
ACAGCAACGACACCACCACCGCCAACAACAAAAGCAACAAAGAAACTACT
GGTGACAGTCCAAAAGATAACTCAAAGACTCCAGAGGTTCCGAAACCAGA
TTACATTCATGTCCGAGCGCGTCGTGGCCAGGCCACTGATAGCCATAGTT
TGGCAGAAAGGGTGAGAAGAGAAAAGATTAGTGAGAGGATGAAATACCTA
CAAGATTTAGTACCAGGTTGCAATAAGATTACGGGCAAGGCTGGAATGCT
CGATGAAATCATCAACTATGTTCAATCCCTTCAGAGACAAGTAGAGTTCT
TGTCCATGAAACTCGCCGCCGTGAACCCCAGTCTAGATTTCAACGTGGAC
AACTTCTTCGGAAAAGAGAGTGCACAGACATTTCCTGCTTGTAATGGCAA
TAGTTTTCCGACGGTTGGATTGTCATCGGAAATGGCGAATCCGGCCTACC
TTCAATTTAATCCAGTCCAGCAAGTGGTCTCATGCGGTGGGTTGGATATG
GCTATAAATCCCCCTGATGAAATGACGATTAGAAGAACCTCCAGTACTCC
CATATCTATGCCTGAGGCGTTCCTCGACACAACCGGCTTCACTCAAGCCC
CACATTCTTCATCAAGTTGGGAGATGGATCTACAAGGACTTTACAAAGTG
GAGCTTCAGCAAGGAAGACCAGCTGCCTTTCCAACTCATCCATTTACAGG
GACCCTGGAAGCTAACAATCTCAAGATGGAGATGTGA
>NnbHLH56
ATGGATATGGGTGACAAAGATAAATTTGGTTTGGAGAAGGGAAGTGGAGA
TCCCGTCAACTATCATTCATCTAATATGTCTACGGATTGGAGATTTGGGG
GTGCCAATATCTCTAATCAGTCAATGGGTTTGGTTCCTACAGACAATTCC
ATCCCTGTTCGCAAAGGGGATCTGATGGGTTCATCTGTTTCTCTGGTAAA
CTCATTTTGTCCAACCATTTGGGACCACCCCAATTCACTGAACTTGGGTT
TTTGCGATAGTAATGCACAAACCGGTACGAACACCTCCAACACAGTAGCT
ATCAGGAAAGGGATTCCTGTTTGTTCAAGCACTAGTATTGATAAAGCTCT
GGACATAGGCTGGAATCCCACAATATCAAAGGGTGGGGTGTTCTTGCAAA
GCAACACTGGAATCATTCCCCAGAGCTTATCTCAGTTCCCAGCGGATGCT
GACTTCATTGAGAGAGCTGCTCGTTTTTCATGTTTCAATGCTGGGAATTT
TAGTGATATGATGAATCCTTTCAGCATTCCACAAACCTTGGTCCCCTATT
CAAAGGGTGGAACAGTTCAGGCCCCAATTCAGAACAATGAGATGCATTTG
CCTGAAGCTGCCAAAGAAGTCACCCCATCTGCTGATCATGGAGCCACTGA
AGGGAATCCTATAGAAAATGAGAGACAAACTGGGAATTTTATGAGGCATC
CTGATGAAGAAAAACAAGGAATTGGGGTTTCTAGCAACGAGTCTGATGAA
GCCGATTTTAGTGGTAGTGGTGATGGGCAGGGGGATCCATCTATGTTGGA
GAGTGCAGGTGGGGATCCTTCTTCCAGTAAAGGAATTAGCATCAAGAAAA
GGAAAAGGAGTGGTCAGGATAATGAGCTTGACCAAGTTAAGGGAGCCCAA
GTACCTGGTGAGGGTGCAAAGGATAACACTGAAACCAAGCAGAAAGGTGA
CCAAAATCTAACATCAGCTACTGCAAAACCTGCTGGGAAACATGGTAAAG
ATAGCTCCCAGCCGTCTGATGCACCAAAAGAAGATTACATTCATGTCAGA
GCACGAAGGGGTCAGGCAACAAACAGCCATAGCCTTGCAGAAAGAGTACG
AAGAGAAAAGATCAGTGAGAGGATGAAATTTCTTCAAGACCTTGTCCCTG
GTTGTAGCAAGGTCACAGGGAAGGCAGTCATGCTAGATGAAATCATTAAC
TACGTACAGTCGCTGCAACGGCAGGTTGAGTTTTTGTCGATGAAACTTGC
AGCTGTCAATCCACGGTTGGACTTCAATATTGAAGGCTTCCTAGCCAAAG
ATATCCTTCAGGCACGTGGTGGTTCTTCTACAATGGGCTTTTCTCCAGAT
ATGGGGATGTCTCATCCCCAGCTACATCCATCTCAACAGGGATTGATCCA
AGCTGGAATTCCTGGCATGGGAAGCCCCTCTGATGCACTTAGAAGGACCA
TTAATTCACAATTGACAGCAATGAGTGGTGGATACAAGGAACCAACTCAG
CTACCCAACATGTGGGTTGATGATGAGCTTCACAATGTTGTCCAGATGAA
CTACGGTGCTAGTGTTCCTTTCAACAACCAAGAGTTAAATGGTTCTTTGC
CACCGGGGCATATGAAAGTTGAGCTTTGA
>NnbHLH57
CCGGTGGAGCAGTTAGGGCAGTGGTCGTCCGAGGAGCGGCCATTGCGTAC
CCTATTCACTCATCACACTAGTCTCATCTCTCAGTCTTCCTCTAAGCAGC
CGGAGCAGAAAAGTCAAAGACTTATAGACATGATGAAATCTGCTAAGGGT
CATCAGGAAGAGGAAGAAGACGATGAAGAAGAGTTCGCCTCCCGGAAAGA
AGTTCCTTTCCAGAAAGTAGATTTGACTGTAAAGGTGGACGGGAAGAACA
TTAACCAGAAGACTGCCACACTTACACCGCGATTTCAGATATTGAGAGAT
CTTATACCTCATAGTGATCAAAAGAGAGATAAGGCATCTTTCCTATTAGA
GGTCATCGAGTACATTCAGTTTTTACAGGAAAAGGTACAGAAGTACGACG
CAGCGTTTCCTGGATGGAACCAGGAGCCAACAAAGTTGAATGGACCTGGT
CCAGGGATAGTGTTTACTGGGAAGTTCGATGACAACAACATTGCTGTCAG
TGTCTCCCCACCCATGCTAGCAAATTCGCAGAATCCACTAGATGCTGACA
AGGCAGTGCCCCTGCCCATTCCTTTGCAAGCAAACATGTTCACTCCTGTA
GTAAGAGGTGGTGGGCTTTCCCAACCTCCACAGAGACCGCTTTCAGATGC
AGACAATGTAGCTTCACACCCTCAATCCCAGTTGTGGCAAGGCAGAGTAT
GCACAACTGAGTTCCCTGTAACAAGTGATATACTAAATGAACAAGATGAT
ATGACTATTGAAGGGGGGACAATCAACATATCAAGTGTCTACTCACAAGG
GTTGTTGAATAATTTGACACAAGCACTTCAGAGTTGTGGTGTAGATCTGT
CACAAGCTAGCATGTCAGTGCAGATTGATCTTGGCAAACGAACAGTTGGC
AGACTGGCAGCTACCACATCCAGTGCAAAGGACCAGGAGGACCCCTCTAG
CAATCAAGCAATGACGCATTCTAGGGTTGCCAGCAGTGGTGAGGACTCTG
ATCAAGCTTCCAAGAGACTAAAGACAGAGAAAAGCTAG
>NnbHLH58
ATGCTCTGTCTCAAGACTCGTACTTCCGAGCGTAGACGGAACGGTCCGAA
CGGAGCAACAGAGAGAGTGCCCGATAATGGACTAGCAGAGATTCTATGGC
AAAATGGGCAGGTAGTTTTGCACAGCCAAACACGTAAGAAACCAGGTCTG
GCACCTAATGAATCGAGACAGCTTCAGAAATCTGATCAATCAACTTTCAA
GGGTTGTGGGTCTTTTGGAAAGTCAAGCAATTTGATTCAAGATGATGAGA
CTGCCTCATGGATCCAATTCCCGTTTGAAGATTCTTTGGAAAAGGAGTTC
TGCTCTGATTTCTTCTGTGAATTACCCAACTCTAACTCAAGTGATGCAGA
TGAGGAGACCAATCAATTTGAAGGAGACAAGCCAGTTAAATTTGGTGCTT
CTGAGGAAAGCAATATTATTATTGGCACTACAGCTGTAAGATCAGAACAA
CCTGCTGTCAAAAAATCCAACAACCTAAATTTTGCTGAAACCCCAATTTG
TCCTCCTAGATTGCAAATTCCTGCTTTGACCCAGAAACAATGCAACTTTG
AAGGAGGTGGAAAAATCATAAACTTTTCCCTTTTCTCAAGAGCAAGCAAT
GCTGATTTAGGCTCATCAAACGAACCCATTGAACAAAAAGGATCAGGCAA
TGTGATAAGTGAGGAGGCGGAATTTGAATCAGACAAAGCCACTAAGCCAG
CTCAACGATCTGGATCTGCATGTAGGAGCCGTGCTGCTGAGGTCCATAAT
CTTTCAGAGAGGAGGCGAAGGGATAGAATCAATGATAAGATGAGGGCATT
GCAAGAGCTAATACCTTACTGTAACAAGTCAGACAAGGCATCCATGCTAG
ATGAGGTGATTGAGTACTTGAAGTCACTCCAGTTGCAGCTTCAGATAATG
TGGATGGGAAGTGGGATGGCACCAATGATGTTTCCCGGAATCCAAAATTA
CATATCACGGATGGGTATGGGAATGGCTCCACCTCCTTTGCCTTCTATTC
ACAGTGCAATGCAATTACCAAGGGTCCCACTTGTTGATCAAGCTATACCT
TCAGCTTCCACACCAAACCAATCAACAATGTGCCCAACACCATTGTTGAA
TCCTATTAATTTTCAAAATCAGATGCAAAATTCTAATTTTCCAGAACAGT
ATGCACATTATATGAGTTTCCAGCAAATGCAAACTGCTCAGCCAATGAAT
ATGTTTCCTTATGGCTTTCAAACAGTACAAAAGAACCATAAGATGGCATT
TGACGGTTGCCCTCCCACTGACAGTACTCAAAGTGGAAAGTTGGGTTAG
>NnbHLH59
ATGGCGGACATGTATGAAAAAACCTGCTCTTCCCTTCCTCCACCATCCTC
TTCTCCTACTCCTACTCCTCCTTCCCGTCCCGCAGTTGAATCAGACGATA
TCTCGCTTTTCCTTCGTCATTTCCTCCACTCCTCTTCATCTTCTTCTGCT
TGCATGTCTGATAGGTCCAACCAAATGCCCTTCTCATCATCGTCTCTTTC
TGCCCCTGCTCCTCCTGCTTTCTTTTCTTCTTCCCCACTAACTACATCTA
AAGCTCTCCCGGAGCATCCACACCATCCATACGGGTCAAGTCTTCCATTT
GATTCCGCCGACTGCCGAGTCAGGAATGGAACCTCCAACTCCAAGGTCGA
GTCCTCCGGCGTTGCAGTCTCCTCCAGTTCCAGTTTCATCTTCTCTTCTT
CCGGCCTATGTTTCCCATCCGAGGCGAAAGAAAAAGCAACTATTACGACT
TCCGTTGGGACTGCGGACTGTGATGATGTCACGGCAACTGCCAAGCAAAG
AAAGTCCCCGTTGGACAATGACCTCGACGACTACGAATGCGAAAGCGAGG
AGGGTCTTGAAACGTCAGAGGAGCCATCGAAACCTATGCCCCCTCGTTCT
ACTTCTTCTTCGTCGTCATCTTCAAAGAGAAGCAGAGCGGCCGAAGTTCA
TAATTTGTCTGAAAAGAGGAGGAGGAGTAGGATCAATGAGAAAATGAAAG
CATTGCAGAACCTTATTCCAAATTCGAACAAGACGGATAAGGCTTCGATG
TTGGATGAAGCCATTGAATATCTCAAGCAGCTTCAGCTTCAAGTACAAAT
GTTGTCAATGAGAAATGGATTGAGTCTGCACCCAGTGTACCTGCCTGGAG
TATTGCAGCCTATACCACTGCCGCAGGTGCCAATGGACTTCAGTGGGGGA
AGTGGATCATTACATATGACAGCGGGAACAAGCACACTGCCTATGAACCA
AGAAACCTCAACTCGAATGGCATTTAGTCTTCCCAACCAATGCACTTCCT
CTCATCAACCGGTTGTCTTACCCAGTATGACAAATATCAGCAATTCAGAA
ACTTCATTTGGGATTGGATCATCACATCAGGCTCATCATGGACCATTTCT
GTTTTCATCCTCTAAGCTTGGAGACCAGAAGTATGTCACATGA
>NnbHLH60
ATGGCGGACACGTATGATCAAGCTTGCTCTTCCCCTCCTCCTCCCTCCTC
CTTTTCTCATTCTCTTCCCCCTCCACCTTCTCGTCCCGCAGTTGAGAAAT
CAGACGAAATCTCGCTTTTTCTTCATCAACTCCTCCAGTCATCGTCATCC
TCTGTTTGCATGCCTGACAGGACCAAAGAGATATCCTTCTCATCTCCTCT
TCCTCTTCCTCACCCTCCTCCCCCCGGTTTCTTTTCTTCTCATCCGCAGA
GTACATCTAATGCTCTGCCCGGCGGCTATCAACTCCCACCATGCGGATCG
TCTTTTCTTCTTCCCCCATCCTGTGACTTCCGAGTCAGGGATGGAACCTC
AACGGCTGAGTCCTCCGGCGCAGCCGACTTTTCCAGTCTCATTCTCTCTT
CTTCCAGCTTTTGTTTACCGGACGAGGCCAAAGAGACCGCAACCACTACG
ACTTCCGCTAGGACTGGGGACTGCGATGCAGTGATTGCAACTGTGAAGCG
AAGAAAGTCCCCGTTGGACAATGATCTCGACGACTATGAATGCGAAAGCG
AGGAGGGTCTTGAAGCGTCGGAGGGACCGTCCAAGCCGGTGCCACCTCGT
ACCTCTTCCTCTTATTCTTCTTCCAAGAGAAGCAGAGCGGCGGAAGTTCA
CAATTTGTCTGAAAAGAGGAGGAGGAGTAGGATAAATGAAAAAATGAAAG
CATTGCAGAATCTAATCCCGAATTCTAACAAGACGGATAAGGCTTCAATG
CTGGATGAAGCCATTGAATATCTTAAGCAGCTTCAGCTTCAAGTACAGAT
GTTGTCAATGAAAAATGGATTGGTTTTACATCCAATGTACCTGCCTGGAG
TATTGCAGCCTATACCGCTGCCTCAGGTGCCAATCAACATAAATGAGGGA
AGTACATCCAGAATGTCTAACCAACTAACTTCCTCTTACCAACCAATTGA
TTTGTCCACTATGGCCAATATCACTAATTCAGAAACCTCATTTGCAACAG
AATCATCAATTCAAGCTTACCACGGACCACTTCTGCTCTCCACATCCTCC
AAGGAAATCTACAGGGAGAGTATATTGCCTCCGCAACAAATAAGTACAAG
TCGTTCTGTGAAGAACCTATCAGCACATAGGCATTTTGATGCGCAAGGCT
TGGGGAACAACTCTCAACTAGGGTGCATGTCACGGTCCGAAAGATCAGAA
GATGTACTCTCTAAGGACGTAAACGATAACAAGATTTTCATTCAACGTCC
ACATGGCACAGATACAAGAATTGTGTCAAATGACAAAGGCAATACAAAGA
TGCCCAACTACTGA
>NnbHLH61
ATGGATATTTCCAGTGATGGAACATATGGTGCTTCTGCTCATTTAGATTA
CGGGATGATAACTCTTCTGGTAACAGATGGAGTCCGTGGACTTCAGGTCA
AGGATTTGATTAGCATCTCAGCTGATTCATACACAAGAAATGAAATGCTT
CAATGGAGTCATTCTCAAGAAGTTGATGTTCCGTCTGAATGTGCCAACAC
CATACGTGTTCATGTTAAGGTTCATGAGAAAGATGGAAGAGATGCTGTTA
CTCCCAAGATTGGAAGGTTGGGGACTATTGAATCTGTCTTGAATGATTTT
AGTACGGCAGGACCTTCAGGTCATATGGGATTGGCTCAAGACGAAGAGAT
TAGCCCTTGGCTGAATTATTCGCTTGATGATTCTCTGCAACATGATTATT
GTTCGGAGTTGTTTTCTGAGTTAGCTGGAGTTAATGTGAATGTGCTCTCT
GCACAGAGTAATAGCTTGCCGATTGATAAAAACCATGGTTGTGTTCAGAT
GGGTAAGGATTCCCAAATTGTTTCTGCACATGTTGGTAAGAATTCAGAAC
ACGGGAATGTATCGAAAGGTGTTGGGGGAGGTCCCGAGGTTAGTAGAACT
AGTAGCAGTCTGTTATGTTCATCGTCGTTGCAACAGGGCCAGACTTCACT
TCCAACTACTAGACCAAGAGTTTCAGATTTCATTAACACTAACACCAACA
ATGTTATGGACAAAGCATCTGCATCATGTGGGAATTCGAGTCACTCCCCA
ATTTCAACTGGTGGACTTCCTAACACGAAGATTCAGAAGCAAGATCAGGG
ACCCCCAAAACCACCACTGCAGCCTGGCAACTTCACAGGATTAATGAACT
TCTCCCATTTCTCACGACCTGCAGCTGTTGTTAAGGCTAACCTCCAAAGT
CTCGGTGCTGTAGCCAGTCCCGGTTTGTCTAGCATAGATAAGTTGAGAAG
TAATGGTAAAGTACCCGCAGCTGGGAGTGGCAACCCTCTTGAGTCCATTA
TGATTGAATCTACAAGTGCTTCAAGAAGTTCCACAGGTTTCCACAACCAA
TTGGCTTCTATGCCAGTCAAAGTGGATACAAAGCCATCTGTGCCTAAGCC
TCCCAAGGAACTGCTTTCTGCTGAACAGTCTGAAGTTGTTTGCCGAGAAG
ATGGTCTTAGGAAAAATATATCCCCCGATCAATTTGTTGGCCAAACCTCA
AGTTTTGCAGCAAGTAATGCAGTGGAAAGACCAGATACTGAAAAAACTAT
GGAGCCAATGGTTGCATCTTCTTCCGTTTGTTCAGTCAACAGTGCTGGGG
GAGCTTCTAATGATCTCAAACAAGCGTTGAAGAGGAAATCTAGGGATGCT
GAGGATTCTGAATGCCAGAGTGAAGATGTGGAAGAAGAATCTGTGGACGC
AAGAAAGCCAGCTCCCCCTCGAGTAGGTACGGGCTCCAAGAGGAGCCGTG
CTGCAGAAGTACACAATCTATCGGAAAGGCGGCGAAGGGATAGGATCAAT
GAGAAGATGCGGGCTTTACAAGAACTTATACCAAATTGCAATAAGGTGGA
TAAAGCTTCGATGCTTGATGAGGCCATTGAATATCTGAAGACGCTTCAGC
TTCAAGTACAGATTATGTCAATGGGAAGTGGACTGTATATGCCCCCAGTG
ATGTTACCGCCTGGAATGCAACACGTACATGCACCACATATGGCACATTT
CTCACCCATGGGCGTTGGAATGGGTATGGGAATGAGCATGGGTTTGGGTT
TTGGGATGGGAATGGTTGACATGAGCGGTGGTTCTTCTGGTTGCCCGTTG
ATTCAGGTGCCTCCCATGCATGGAACTCAGTTTCCTACCACTCCTATTTC
AGGGCCTGCCAGTTTGCCTGGAATGGCAGGATCTGGCCTTCAGATGTTTG
GGCTCCCTGGTCAAGGACTCCCGATGTCAATGCCTCGTGCACCCTTCATT
CCGTTGTCAGGAGGTTCTTCTACAATACCAGTTTTGGCACCTGATGTCTC
TGGTGTTGTGACCCCAATCAAAGAGTCTTCTCCAGCTTCCCCATCAAGTT
CAAAAGATCCGGAACCAACCATAAGCTTGCAGGTGATGCAGAAGAATAGT
GCTGATTGTTCAGAAGACAAGATGTCTAACCAGGTTTGGCAACAAAAGAA
AGTAGTAAACAATCTGCGCCGATGCAAAGAAATGATCAAACTAGGCATGC
TAATAGCAATGAAAATAGCTGACTCAAGCAAGGGAAATGGAGTCTGTAAT
GTGCTAAACCTTGTAACTGGAGAAGCATTAGGTAGCAACACATTGATAGA
GGAATTGCTCCTTATTCAAATTTATTCGGTTCAATCCTGA
>NnbHLH62
ATGGAGAAGCTCCAAGGACCCATTAATCCCTGTGGAGAGAAAGCTTTTGA
TTTCACTCATGGGTCGTCGCTCATCAGCACGGAGAGCTTCAGATTGGAGG
AAGAACGGAAACCATTTGCCATCCCAAGCTTACAAGACAAAATGCCGTTT
CTTCAGATGCTACAAAGCGTAGAGTCGCCGACGTTTACCTCATTAATCGA
GCCAAGTTTTCAGCTTCTGCTACGCTTACAGCAGCAGAAACCATGGGGAA
GAAACAACTGGACCGAAGTGGATCCCTGTGCCCAAACACTGGAGCCGGAA
AGCTGCATCACCCACGACATATCGGAGGCGTATTCACCCGTAAAATCGGA
AACCAAGATCACCCATGACATATCGGAAGCACATTCAACCGTGAAATCGG
AAACCAAGGAACCTCATCATCCACAGTCGTCTTCGTGTCTCGAGGTTGTA
AGCTCCGCATGCAATGTGGGGCCCAATTCACCGGAGAACTGTGGAGCCGA
AAACTCGGGGACTCCCTCCAACAGGGTAGACGACCGGCTTATGGTAAAAT
CGTCTCCCCAGCTTACCATGCCTGCTCCGGTTACTAGGGAGAAGAGAAAA
AGAAAGCGAACAAGACCGAGCAAGAACAAAGAGGAGGTAGAGACGCAACG
TATGACCCACATTGCTGTCGAACGGAACCGGAGACGGCAGATGAACGACC
ATCTCAATGCTCTCCGGTCCCTGATGCCCACTTCCTTTATTCAAAGGGGT
GACCAAGCATCGATCATTGGGGGTGCCATTGACTTTGTTAAAGAATTGGA
GCAACTGTTGCAATCCCTACAAGCTCAAAAGAGAATCAGGAAAACCGAGG
AGGAAGGCAACGGCGACAATAGTGAAAACCACCACAACCACCGGGACCCG
GATTCGTCGGCCCTCCCATTTAATGGGTTCTTTATTTCGCCGCAGTACAC
CACTTACTCGTCGCTAGCGTCGTCGGATATCAAATACACCGGCGAGGAGG
AATTCACTGCCGAGAACAAGTCAGCGGTGGCTGACATAGAAGTGATCGTT
ATCCATACCCATGTGAACCTCAAAATTCTATCTGCCAGGAGGCCTGGACA
GCTTCTCAAAGTCATTGCTGCTCTAGAAGACCTAAGACTAACCATCTTAC
ACCTCAATATTACATCCTCCCAACGCTCGGTTCTGTACTCTTTCAATCTC
AAGATGGAAGATGACTGCAAGCTTGGCTCAGCTGATGAGATCGCAGCAGC
AGTTCATCAAGTTTTCAGCCTCATCAATGGCCAATAA
>NnbHLH63
ATGGAAGTTAACGAACATGGTTTCTTAGAGGAGCTATTAGCTTTTAGAAG
AGAGACATGGGAGACTTTCCCTGCTACAGGAGGTATGAGTGAGTTGTTCA
CTAATGGGTGGAGCTTTGACTGTTTTGATGAGAACCCAGGTCTGGTCGTC
GGACCAAATTCTTCCTTCGGAGGACTCGCGGCCGCCGTATCTACTTCTGC
CGTGCCTGGTTTCAATGGTCCCTTCAATGAAACCTACTGCCCCTATGCAG
ATGGATTATGGGTACCAGAGATGGAAGATTCATCATCATACAAGAAACAA
CACGATACCCCATCGTTCCCGTCTCAAGAAGACTATCCCTCCTCGCTCAT
GGAGGATGAAGAACACGGTCTGCTCGGCGATGAGCTTCGCAATTTGGAGG
AGAGGCCGACTACCTGTAAGATGGAGCCCGTCCAAGCTCCCGAAATCCCA
GTTTTCAACATGGGCATGTGCTTAGAGAGGAAGAACCGATCAAAGAAAGT
GGAGGGTCAGCCATCCAAGAATCTAATGGCCGAGAGAAGGAGAAGGAAGC
GATTGAACGACCGCCTTTCGATGCTCCGATCAGTGGTTCCTAAGATAAGC
AAGATGGACAGAACGTCTATACTTGGAGACACCATAGATTACATGAAAGA
GCTGCTGGAGAGAATCAAGAATTTGCAAGATGAGATTGATGTGGATTCAG
ATCAGTTGAACCTGATGAGCATCTTCAAGGAGCTAAAACCAAATGAAATC
CTGGTTAGAAACTCACCTAAGTTTGATGTGGAGAGAAGGAACATGGACAC
CCGGATCGAGATTTGCTGTGCAGGAAAGCCGGGATTATTGCTATCGACAG
TAACTACACTGGAGGCACTGGGCCTTGAGATCCAGCAGTGTGTCATAAGC
TGTTTCAATGATTTTGCAATGCAAGCTTCTTGCTCGGAGGAAATGGAGCA
GAGAACAGTAATAAGTTCCGAAGACATAAAGCAAGCATTATTCAGAAATG
CAGGCTATGGAGGGCGGTGTCTGTAG
>NnbHLH64
ATGGAGGACCCTGCCTTCATTCATGAATGTCAGATGGACTCTTTTGATGG
ATTCAGCACACAACAAATAGCAGCTACGCTTGGGCAAGATTTCCAGCACT
CTTTCTCTTCTGAGAGTTTTTCCTCTTACCCGACTTTCAAAACACGAAGC
AACACCGCCACACCGACCACCGCCTTCAGCGGTTCTTCCATGGATGCATC
TCACACCGGCGTCGAAAGACCTGCAAAGCAGATCAAGACAAACAGTTGGA
ATTCTTGCACCACCGAAAACATATCATCCACGCCCGAAGCTTCGTCTTCT
CCCAACATTCTTTCTTTCGGCAACCCCAACTTGCCCATCAATCAAGCTCA
GCAGTTGTATGGTAATCTAATGGGTAATATGGACGAGGCGGTCTCATCTG
CAAACATGATCTTCCCATCCTACGTGACCCAAAATTATGTGTTTAAACCC
GGTCATGGGACTAAGAGGATGAATTCGGCAACGACGAAACCTCCCTCACA
CACTCAAGATCACATAATAGCAGAAAGGAAGAGGAGAGAAAAGCTCAGTC
AGCGCTTCATAGCTCTCTCGGCCATTGTTCCAGGCTTAAAGAAGATGGAC
AAGGCTTCTGTTCTTGGAGACGCTATCAAGTATTTGAAGCAACTGCAAGA
GCGAGTGAAGATATTAGAGGAACAGACGGTCAAGAAAAGAGTGGAATCTG
TGGTGTTAGTCAAGAGATCTCAGATCTCGGCCGATGATGACAATTCTTCC
TCCGATGAGAATAACTTGGGTGGGGGTCGCTCCGATGATGAGGCGGCACT
CCCGGAAATAGAAGCGAGAGTGTCGGACAAGGACGTGCTCATAAGAGTTC
ACAGTGAGAAACAGAAAGGAGTTGTTGCGAAGGCACTGGCCGAGATAGAG
AAACTCCACCTGACTGTTGTCAACAGCAGTGTCATCCCCTTTGGGAAATC
AGCTCTCAATATCACCATAGTTGCTGTGATGGAACCCGAGTTCTCCATGA
AAGTGAAGGATCTTGTGAGGCATCTCAATTCAGCTTTTAGACAATTTATT
CGACTTGTTGACCGCGTTTATGTTGGGCAGTGA
>NnbHLH65
ATGGACGAGGCGGTCTCATCTGCAAACATGATCTTCCCATCCTACGTGAC
CCAAAACTATAGGAAGAGGAAGAGGAGAGAAAAGCTCAGTCAGCGCTTCA
TAGCTCTCTTGGCCATTGTTCCAGGCTTAAAGAAGATGGACAAGGCTTCT
GTTCTTGGAGACGCTATCAAGTATTTGAAGCAATTGCAAGAGCGAGTGAA
GATATTAGAGGAACAGACGGTCAAGAAAAGAGTGGAATCTGTAGTGTTAG
TCAAAAGATCTCAGATCTCAGCCGATAATGACAATTCTTCCTCCGATGAG
AATAACTTGGGTGGGGGTCGCTCCGATGATGAGGCAGCACTCTCGGAAAT
AGAAGCGAGAGTGTCGGACAAGGACGTGCTCATAAGAGTTCACTGTGAGA
AACAGAAAGGCACCGGCCGAGATAGAGAAACTCCACCTGACTGTTGTCAA
CAGCAGCGTGATGGGTCTCAAGCTGAGGCTCATGCTGGTGACCCTCAACA
TCAACATCCTCCAGCCGCAACAAGGATTTATGAGACTGATGAGTTAACAA
CCACTATGGATGCATTGCAGAACGCCCTTCCAGATACTAATCCACAATAT
GACATCCCTTCAAGAGAACAGTATCAACGCCTGTGCCCCTAG
>NnbHLH66
ATGACGGATTACCGGTTACCGACGATGAATCTATGGACGGACGACAACGC
GTCGATGATGGAAGCATTTATGGCTTCTGATCTCTCTCAGTTTTCGTGGG
CGCCTTCGGCGTCTGCTTCCACGACTACTACTGCAACTGACCCTTCGAGA
GCCACGCACCAATCTCAACCGTCGATGTTCTTCAATCAAGAGACGCTGCA
GCAGCGGCTTCAAACCCTAATCGAAGGTGCTCGTGAGAGCTGGACGTACG
CGATATTCTGGCAATCATCTGTTGACATTTCTGGTGCTTCTCTGCTCGGA
TGGGGCGATGGGTACTACAAGGGTGAAGAGGATAAGATGAAGAGGAAGGT
GACGGTTTCTCCGGCGGAGCAGGAGCACCGGAAAAAGGTACTCAGGGAGC
TCAATTCTTTGATTTCCGGTGCCCCGCCTTCTGCCGACGATACGGTGGAT
GAAGAGGTTACCGATACCGAATGGTTCTTTCTTGTGTCGATGACGCAGTC
GTTTATCAACGGTGCCGGGCTTCCCGGTCAAGCCTTCTTTGCTTCGTCTC
CCCTGTGGCTTGCCGGAAGTGAGAGGCTTGCAAGCTCGTCCTGCGAGCGG
GCGAGACAAGGACAGATTTTCGGTTTGCAGACTATGGTGTGTATACCATC
GGCCAACGGTGTCCTTGAATTGGGCTCGACGGAGTTGATATTCCAGAGCT
CGGATCTGATGAATAAGGTTAAGGTTTTATTTAATTTCAATAATCCTGAG
AGTGGTCCTTGGTCGACGACGCAGACGGATCAGGGCGAGAACGATCCGTC
GTCGCTCTGGATCTCGGATCCGTCGATGCTCGACATTAAGGAGTCTGTGA
ATGCAGCTCCAGCTGCTTCAGCTGTTGCTCCTCCTAATCAGGAGATTTCG
AAGCCAATTCAGATCGAGAATCAAAGCACAAGTAATCTAACCGAAAACCC
TAGCACGATTTCACTCCAAACCAAGCACCAAAGCCACCATCAACAGCAGC
AGACACAGGGTTTCTTCACTAGAGAGATAAATTTCTCTGACTTCGGGTTA
GAAGGAAGCACTACAAAGAAAGGAGTTACTCAATCCTGTAAGCCCGAATC
CGGTGAACTTATGAATTTTGGGGGGAGCAGGGGAAACATGAGCAGTGCAA
ATGGGGCTCTGTTCTCGAATCATTCACAACAATTTGTGGCAGATGACAAG
AAGAAGAAGTGTTCTGCCTCATCAAGGGGAGAGGAAGGAATGCTATCCTT
CACGTCTGGTGCAGTCGTTCCTTCCGCCTGCGTGATGAAATCCAGCGGTG
AAAATTTAGACTCCGATCAATCCGATCTTGAAGCTTCGGTTCGAGAGGTT
GAGAGCAGTAGAGTAGGAGAGCCAGAAAAGAAGCCTCGGAAGAGGGGGAG
GAAACCCGCAAATGGCCGAGAAGAGCCTCTGAACCATGTGGAAGCAGAGC
GACAGAGGCGGGAGAAGCTGAATCAAAGGTTCTACTCTCTTCGAGCTGTG
GTACCAAATGTTTCCAAGATGGACAAAGCTTCCCTCCTTGGCGATGCAAT
TTCCTACATCAATGAGCTTAGAGCGAAGCTGCAAGCAGCTGAATCTGATA
AGGAGGCACTGCAGACCCAAGTAGATTGTCTGAAAAAGGACCTTACATCC
CGGATATATCCGGGACCTTCTCCCCAACCTGATAAAGATAGAGATGGGAA
AATTTCGAGCCAGCAAGGAAACAAGGCATTGGAGATGGAAATTGATGTGA
AGATTCTTGGGTGGGAGGCAATGGTTCGCATCCAATGCAACAAGAAGAAC
CATCCAGCAGCAAGGCTGATGTCTGCTCTTAAGGACCTCGACCTGGATGT
ACACTATGCGAGTGTGTCGGTGGTGAAGGATTTGATGATCCAACAGGCCA
CCGTTAAGATGTCAAGTCGAGTTTACACTCAGGAGCAGCTCAGGATTGCT
CTTTCTTCCAAAGTTGCCGATAAATGA
>NnbHLH67
ATGGGTGCTGGTGATAACGGGAATCTGGGGTTCCAACAGAGAGGTGGAAG
TCTTTTAAATTATCCATCTTCAGGGATGATGTACATGCCTGAGAAGGTTG
TTGGGATGACAATGAGCACGATGCCCATGTGTAAACCTTCCAATCTAGTA
GACTCATCATTCGGTTCTGCTTGGGATCCATTTGTTTCACAGGCACAGAA
CGTGGAGTTTCAAGCTTCTTCAATGGCATCTCGTCAAATTGTTACTTCTC
ACTATGGTGTTGGCTCGCTGGAAAACCAAGAAATCAGCACTGATCCTCGC
CTTGTTCAGTTTCCATCTGATGCTAACCTTGTTAACCTAGTACCCAAGTT
ACCATGCTTCGGCAGTGGGAGCTTCTCTGATGTGGTTAGTTCCTTTGGTT
TGCCTCCGTGTGGCCAAATTGTTAATTCCGAGTGTCCTTCTGATTGCCCT
TCCTCGAATAAGGAGAATGGTACTGAGATAACCTCAACAAGTCCAAGGGA
TGGTGTTCATGCCACGGTCTTTCAGGAAGACCACCACCATATTTTAGACG
AGGGAACTGGGGGGCCTTCACCTAATGGAAAGAAAAGGAAGAGAGTGCCT
GAGAGCCATTCTCAACTTGATCCCAGACAGAGTGAGATTGAACCGCAAAG
AGAAGTTTCACAGGAGATACTAGTTGGTCCCAAGGAGCAGGACGACAAAA
AACAGAAAAAGGAGCAGAATGCAGGCACTAATTCGCGTTGTAAGTTAACA
GGTAAGCAAGCTAAAGACCAGTCCCAGAATGGGGAAGGTCCAAAAGAAGA
TTACATCCATGTAAGAGCCAGAAGAGGCCAAGCTACCAATAGTCACAGCC
TGGCAGAGAGGGTTCGAAGAGAAAAGATCAGTGAGCGGATGAGATATCTT
CAAGATCTTGTTCCAGGATGCAACAAGATTACCGGGAAGGCAGTAATGCT
CGATGAGATTATCAATTATGTGCAGTCACTACAACGGCAGGTTGAGTTTC
TGTCTATGAAACTTGCCACTGTCAATCCCGAGATAAACATTGATATAGAA
CAGATTCTTTCAAAAGATGTAAGTAAGACTGAGATTCTTCATTCGCGGGG
TGGCAGTTCAGGTATTCTTGGATTTGCTCCAGCAATGAGCTCTTCTCTTC
CACAACAACACATCACTCAGCCGGATGGAGCCTTTCTAATCCAGGGTTCA
AATCCACAGTTAACCACCATGTCTCAGGCACCTAGTGCATGGGAAGATGA
GCTTCAAAATGTTATGCAATTGGGGTTTGTTCCTAATCCAACTGTGGACA
ATCTTGGGCAGAATGGCTGCATGAAGGTGGAGCTATAA
>NnbHLH68
ATGGTTGCGAAGAAAGAAGAAGATCAAGGTGATTGTTCTCAGACTATCCA
GAGCATTCAAGGCAAACAAGAACAATTATTTATCCAACACCAACAGCAGC
AGCTTCAACAACACCACCAACAGCAATATAGTGATGGCTATGAAGGTGGG
GTTGCAGGGAGAGGTGGTGGGTTACTCCTCCCTGAACTCTCTCCGATCAT
ACCGTGGTCTCTCCCTCCCATTCACACATTCAACCCAGTTCATCAGTTTT
CAACCAACCCAGTTCGAGACCACGACCCATTTCTTGTTCCTCCTCCACTA
CCATACGGTGGCTTATTCGGCAGAAGAGCTTCTGCTCTACAGTTTGCTTA
TGATGGTCCATCATCTGACCATCTCCGACTCATATCAGATCCCCACGGTC
CGGTGGTTCAACCTGGCTCCTCTCCTTTTGGCATTCAGGCAGAGTTGGGT
AAGATGACAGCTCAGGAGATCATGGACGCCAAAGCGCTTGCAGCCTCTAA
GAGCCACAGCGAGGCCGAAAGGAGACGAAGAGAGAGAATTAATAACCATC
TTGCTAAACTGCGTAGCTTGCTTCCTAACACGACCAAAACAGACAAGGCT
TCATTGCTTGCGGAAGTGATCCAACACGTGAAAGAACTGAAACGTCAGAC
ATCCCAGATTGCAGAAGTGAGTCCAGTCCCAACTGAGGTTGACGAGCTCA
CGGTCGATGCTTCAGATGAAGATGGAAAGCTCATAATTAAAGCTTCTCTA
TGTTGTGAGGACAGGTCTGATCTCTTGCCCGAACTTATCAAGACCCTGAA
AGCTCTGAGACTTCGAACAGTGAAAGCCGAGATCACCACACTTGGGGGAC
GCGTGAAGAACGTATTGTTCATCACTGGGGAAGAAGAATCTAAGGACAAC
GAGCAGCAACAACAACAGCAACAGTATACTATAAGTTCGATCCAAGAAGC
ACTCAAGGCAGTGATGGAGAGAACCGCTGGTGACGAGTCTGCTTCAGGGT
GTATTAAGAGACAAAGGACTAATATCAACATGCTTGAACACAGGTCTCTT
TGA
>NnbHLH69
ATGTGTGCAAAGAAGGAAGAAGATCAAGGTGATTGTTCTCAGACTATCCA
GAGCATCCAAGGCTATCAAGAGCAATTACTTATCCATCAACAGCAGCAGC
TTCATCAACAATATAGTGATGGCTTTGGCGGTGGAAGTGCAGGAAGAGGT
GGTGGATTACTCTTCCCTGAACTCTCTCCAATCATACCGTGGTCTCTCCC
TCCCGTTCATACCTTCAATCCGATCCAGTTCCCAACCAACCCAGGTCGAG
ACCACGACCCATTTCTCCTTCCTCCTCCGCCATCATACGGTGGCTTGTTC
AACAGAAGAGCTTCTGCTCTACAGTTTGCTTACGATGGCCCATCATCCGA
TCACCTCCGGCTGATATCAGATCCACATGGTCCGGTGGTTCAACCTGGTT
CTTCTCCTTTCGGGATTCAAGCTGAGTTGAGTAAGATGACAGCTCAGGAG
ATCATGGACGCCAAGGCCCTTGCAGCCTCTAAGAGCCACAGCGAGGCTGA
GAGGAGACGAAGAGAGAGAATCAACACCCACCTTGCTAAATTGCGCAGTT
TGCTTCCCAGCACCACCAAAACAGACAAGGCTTCGTTACTTGCAGAAGTA
ATCCAACACGTGAAGGAACTGAAACGCCAGACTTCCCAGATTGCCGAAGC
GAGTCCTGTCCCCACTGAAGTTGACGAACTCACTGTCGATGCATCAGACG
AAGATGGCAAGTTCATAATTAAAGCTTCTCTATGCTGTGAAGACAGGTCT
GATCTCTTGCCCGAACTCATCAAGACCTTGAAAGCTCTCCGATTACGAAC
ACTGAAAGCCGAGATTACCACGCTCGGTGGACGAGTCAAGAACGTATTGT
TCATCACTGGGGAAGAAGAACCAAAGAACAACGAGCAACAACAAAACCAA
CAATATTCTATAAGCATGATTCAAGAAGCATTGAAGGCAGTAATGGAGAG
AACAGCCGGTGATGACCCCTCTTCAGTTAAGAGACAAAGAACCAATATCA
ACATACTTGAACACAGGTCTCTTTAA
>NnbHLH70
ATGCAGCCGGAGAACTTGCCCGGAAGCTCAGAATTGTACCGGTTGTTGCT
GGCTGGTAACGGTGGGATGGACGTGGGAGGTTACGGAATTCCGTCCAGTT
TTGATTTTACGGCGAACGCCAGCTTTTCTGGTTCTTCCTTCTATCCTTTC
GAGATGTCTGGAATTACGGATATGCCACAGGCTCGGGCTCTTGCTGCTTC
CAGGAATCACAAGGAAGCTGAGAAACGCAGGAGGGAGAGAATCAATTCGC
ATCTCGATAAGCTACGGACGCTTCTTCCTTGCAATTCAAAGACAGACAAA
GCTTCATTGTTGGCGAAGGTTATTCAACACGTCAAAGAGTTAAAGCAGCA
GACCTCAGAGATTCCCGAGCTCGAACTATTTCCTTCCGAGACGGACGAGA
TCACTGTATTCCCGGGTGACTTTTCCGGTACCGGGAGATTGATTCTGAAA
GCATCCTTGTGCTGCGAAGACCGATCTGATTTATTGCCCGATCTGATCGA
GACACTGAAATCCCTCCGCCTGAAGACCATCCGAGCAGAAATGGCGACGT
TGGGAGGTAGAGTCCGGAACGTTCTAGTCGTCGCCGGAGAGGGAGACAAC
AGCGACGAATCCATCGGTTTCTTACGGGACGCCTTGAAAACCTTGGTGGA
ACGATCTAACTCCGGCGATCGTTCTAAAAGGCGTCGAATGATCGACCGGA
GAACAACATGA
>NnbHLH71
ATGAATCGGGGTGTTTTGCAGAGTTCACCGGTGCAACAAATGATGGCCGG
AAGCCCTAACTGGTGGAGCATTAATAACATGCGCCCACCACCTCAACAAC
CCTCTCCTCTCCTGCCTTCTCCTTCCTCTTTCTTTCCTCAGTATACACCT
CCACCTTCCTCACTTCCTGTAACATATTGGAATGATAACCAAGATCTTCC
AGAGTCTTGGAGCCAACTGCTACTGGGTGGATTGGTAGGCGAAGAAGATA
GGGCTGGTCTGAATCATTTTCATCACGCTAAGAAGATGGAAAATTGGGAG
GACCAATTATTGTATACATCACAAAACGTTCCTGTTGTTGATGTTAAACA
AGAGGTCTCGGAAAATGGTTACGTTTATGGTCATGGAAATGAAGAATTTC
AGGCAGCGAGATCTTCTTCTTGGTCTCAAATCATGCCAGCTTCCTCTCCG
AGGTCGTGCATCACTAGTTTCAGCAGTAACATGTTGGATTTCTCTAACAA
CAAGTCAGATGGAAGGCATCAAAAACCAGATCACTCGTCTGAGTGTAACA
GCACGGCCACCGGTGGTGTATTTAAGAAGGCTAGAGTTCAACCTCCTTCA
ACCCAACCTACTTTTAAGGTGAGGAAGGAGAAACTAGGTGACAGAATAAC
AGCCCTCCACCAGCTAGTTTCCCCATTTGGGAAGACTGACACGGCTTCTG
TCCTGTTAGAAGCTATTGGGTACATTAGATTCCTTCAGAGTCAAATTGAG
GCTCTCAGCTCCCCGTACTTGGGCACTGGATCAGGAAACAAGGGGCAACA
ACAGTCTGTTCAAGGGGAGAGGAATTGTATATTTCCTGAAGACCCTGGTC
AGTTGTTGAACGATAACTGCATAAAAAGAAGAGGAGCTCCTGAGCAGGAT
TCTGAAGATGAGCCCAAGAAAGATCTGAGGAGTAGAGGGTTGTGCCTGGT
TCCAATTTCTTTCACAGTGCATGTTGGGAGTGACAATGGAGCGGATTACT
GGGCTCCATCTCTTGGCGGGGGATTCCGATAG
>NnbHLH72
ATGTACGTTGCAGTTAACCTGAAAAGATATCAAAAAGTGAAGGAAGTCGG
GAAAATTACAATGAATGTCAGGGTCATTGCATGCTATCAATTAATGCAAG
TTTGTCAGACTGGTAACAAAAACCGGATCATGTTCCATCCTGCACTTGCC
AACAAATTCAGTTGCCCTGGATTTGAAATATGTGGGACTCAAATCGAAGA
CAATGGAGCGAGGAAAGATATAGACAAGGACAACATAGAATCCATCACTC
CCTTGAAGGAGGACACGGAAGACATTAATGCATTGTTGAGCTTGGAAGAG
GAAGAACAAGAAGATGGGGATGTAATCAGCACTGCACGAACTCATGGCAG
CTATAGTAGCAATTCTCCAGATTCATGTTCAACTTATGGTTCAAAACCCA
GCAAACGTAGGTTGTCATCCTCTATTCAGAACCCATTTTGTGGCAGTGGC
AGCAGTTGCAACAGTGAAACTAAACGTCTGAGAATGAAGAAGATGATAAA
GGCACTGAGAGGAATTGTGCCTGGTGGCAAACAGATGAGTACTGTTTCTG
TGCTTGATGAAGCAGTTAGGTACCTCAAATCTCTGAAGGTGGAAGTGAAG
AAGTTGGGCATAGGGAATTTCAAGAACTGA
>NnbHLH73
ATGCGACGCCAGGTTGCGGCAAGTGGTATTGTTGACGGTGCAACCAAGGA
AGGTTATTTCAAGAATTTGTTGGAGAAGATGAATCACTGTGTTCCGGATT
TTGAAATTGAGGATGATGCTATCCCGGCTCCATCTGGATTATATCGACAG
AAGAAGTCCACTCTTCGTGAAGAAGAGGTTGTAGAACTTCTGTGGCAGAA
CGGCCAAGTGGTTATGCAGAGCCAGAGATCTTCAAGAAAATCTCCGCCGA
AATTTCCTTTCGAAGATGCCGTTATCCCAGCCGGAGGATCACCGGCAGGG
GAAATTCGAGCTACTACTGCTGCAGCGGCAGCAGAGGAAGAGGCCACGAA
TCAGCTGTTCATGCAAGAAGACGAGATGGCTGCTTGGTTACATTATCCCC
TAGAGGATACGTTCGAGCAAAATTTCTGTGCTGATCTCCTATATTCTGCT
GCGTCCGGTGGTAGTCAGATTCCTGAAGAACGACGACCGGAAAATAGACC
AACAGCAGTTCAACGGCCACCAATTCCACCTACAACGCACGCTGAGTTAG
ATTCGGCAGCCAAATTTCAGCAATTAATGCATTTCTCAGTACCAAGAGAG
AAAAACGAATCTCAGCCGTCAAGTTCGAATAAGCCGGTGAGAGAATCGAC
GGTTGTCGATTCGAGCGTTACACCGGCAGTGGGGCCCAGATCGGCGGTTG
CGCAAACGTCAAGAACCACCGCACAGTTTTATAGCGGGAATCTGCGGAGC
GGGAGTATGAGCGGTGATGGTACAGCAGCGGCTGACGGGGCTAGGGAGTT
GGTAAGCTGTGACCAGACTATGACGTCATCGTCGGGCGCTTCCGGCGCCA
GCGCCGAGCCGTCAACAAAGCCGCCGACGGATGATCGAAAGCGGAAGTCG
AGAGAACAAGATGATAATGAGTGCCAAAGCGAGGATGCTGAATTTGAATC
CGTGGAGACAAAGAAACAAGTCCGTGGATCAACATCTGCAAGAAGAAGTC
GTGCTGCAGAGGTCCACAATCTCTCGGAGAGAAGACGTCGAGATAGGATA
AATGAGAAGATGAAGGCATTACAAGAACTCATACCTCGATGTAACAAGTC
AGACAAAGCTTCAATGTTAGATGAGGCGATTGAATATTTGAAATCACTTC
AATTACAAGTTCAGATGTTGTCCATGGGATGTGGTATGGTCCCTATGATG
TTTCCTGGTGTCCAGCAATATATGTCAACAATGGGGATGGGAATGGGGAT
GGGGATGGGCATGGATATGGGAATGAACCGACCAATTCTGCCATTCCCCT
CAGTTTTAGCTGGCTCAACCATGCCTACACCAGCTGGAGCAGCTCATATG
GGTCCGAGGCTCCCAATGCCAGCATTTCATCTACCTTCTGTTTCTACTGC
TGACCTATCGAGAATACGGCCAACTAGTCAGTCAGATCCTGCATTAAACT
CAACTGGCATGACGAATCCCAACCAGATGCTAGTTCCAAACTTCACTGAC
CCTTATCAACACTATTTTAGTCTCCACCAGATGCAAGTAGCACCACATCA
GATTCAAGCCACAGCCCAGCCAAGTGCCAGCAAAGGAGTTGAGACTACTG
AAAATCACCAATCTGGCTCTGCCTGTGAAGTTTTGTAG
>NnbHLH74
ATGACGGAATACCGGTTGCCGGTTATGAATCTTTGGACAGACGACAACGC
ATCGATGATGGAGGCATTCATGGCTTCCGATCTCTCTCAATTTTCTTGGG
CGCCTACAGCTTCTGCTTCGACGACGACGACTGCCACTGACCCTTCAAGG
ACTACCAACCAATCTCAAACGTCGATGTTCTTCAATCAGGACACACTGCA
ACAGCGGCTTCAGACCCTAATCGAGGGTGCTCGTGAGAGCTGGACTTACG
CGATATTCTGGCAATCATCCGTCGACATGTCCGGTGCTTCTCTACTCGGA
TGGGGTGATGGGTACTACAAAGGCGAGGAAGATAAGATGAAGCGGAGGGT
GACAGTTTCGCCGGCGGAGCAGGAGCACCGGAAGAAGGTCCTCAGGGAGC
TTAATTCGTTGATTTCCGGGGTTCCGGCGTCTGCAGACGAACCCGTCGAT
GAAGAGGTTACGGACACCGAGTGGTTCTTTCTTGTGTCGATGACGCAGTC
GTTCATCAACGGTAGTGGCCTTCCTGGTCAGGCTTTCTTCGCGTCGTCTC
CGGTGTGGCTTGCCGGGGGTGAGAGGCTCGCGAGCTCGTCTTGCGAGCGG
GCGAGACAAGGTCAAATTTTTGGCTTGCGGACGATGGTGTGTATACCTTC
GGCCAACGGTGTGGTTGAATTGGGTTCGACGGAATTGATTTTTCACAGCT
CGGATCTGATGAATAAGGTTAGGGTTTTGTTTAATTTCAACAACAATAAT
TCCGACATGGGTCCTTGGTCCACCACGATATCAGTCCAAACCCAGCACCA
AAACCATCATCACCAGCAGCAGACGCAGAGTTTTTTTACTAGAGAACTAA
ACTTCTCTGAATTCGGATACGAAGGAAGCAGTGCGAGGAATGGTTCTGCT
CAATCGTGTAAGCCTGAATCCGGAGAGATTTTGAATTATGGGGAGCGTAA
GAAAAACTCCTGCAGTGCAAATGGTAATCTGTTCTCGAATAATTCACAAC
AGTTTGTGGCTGATGACAAGAAGAAGCGTTCCGCCTCGTCGAAAGGAGGT
AACAATGAAGGAATGTTATCCTTCACGTCTGGTGTGGTCTTGCCTTCTTC
TTGTGTGGTGAAATCCAGTGGTGGAACTGCGGATTCTGATCAATCTGATC
TCGATGCTTCTGTTCGAGAGGCCGAGAGCAGTAGGGTAGGCGAGCCGGAG
AAGCGACCCAGGAAGCGAGGGAGGAAACCAGCTAATGGCCGAGAAGAACC
TCTTAACCATGTTGAAGCAGAGCGACAAAGGCGCGAGAAGCTCAACCAGA
GGTTCTACGCTCTCAGAGCTGTGGTGCCCAATGTTTCCAAGATGGATAAA
GCTTCCCTGCTTGGGGATGCAATTGCCTACATCAATGAACTCAGAACGAA
GCTGCAAGCAGCTGAATCCAACAAGGAGGGATTGCAATCTCAAGTAGATT
CCCTGAAAAAGGAACTTGCAGCATCTCGGTACTCTGGATCTCCGCCTCAA
GCTGATCAAGATCTCAAGATTTCGAATCATCAAGTAAGTAAGTTGTTGGA
CATGGAAATTGAGGTGAAGATACTTGGCTGGGAAGCAATGATTCGCATCC
AGTGCAATAAGAAGAACCATCCAGCTGCAAGACTGATGACAGCTCTCAAG
GAGCTAGACCTGGATGTGCATTATGCAAGTGTGTCTGTGGTGAAGGATTT
GATGATCCAACAAGCAACTGTGAAGATGTCAAGTAGGGTGTACACTCAGG
AACAGCTCAGGATTGCTCTGTCTTCAAAAGTTGGCGATGCACGATAA
>NnbHLH75
ATGGAGGATCCCTTCCGGGCATGGGAGACGCAGAGAGCGACGAACTGGCC
AGAAGCTCCCTCAGTGAACCAGAGCGCTTTTACTCGATACACGACACTCA
CCCAAGAGTTCCGGCCGAACAATCCGGTCTCTGTATCTAACCGTCCCAAC
TGTAACAAGAGAATCATAGAGTTACTGAGAGCGATCTCAAATGCAAGGAG
CAAAAGCAGAGAATCTGAGACGGATCGTTGCTACAGACATATGATCAGTG
AGCGTGTCAGGAGAGACAAGCAGAGGCAGAATTATGAAGCTCTGCATTCC
ATCCTGCCCCCTGGCACAAAGAATGAGAAAATCTCCATTGTTCGAGCTGC
GACTTCGTATTTACAAGATCTGGAGAAGCTGAAGGAAGAACTAGAAAAGC
AGAACCACGAGCTCGGAGTGAGCTTAGCAGGGAAGGCCGACCAGACGCAG
GATTCAACCAAAAAGATTAGATTACAGGTTTGCAATCCATCTTCGGCAAT
CGATTCCATGGTTTGGGTTCTTAGATGGTTGAAGAGTATGAACTTGAAAG
CAAGAAAGATCGAATCGAAGTTCTCTGTGCAGGAGTTTTCAGCAGTTTTG
GAAATCGAAACCGAGATCGAAGCAGCGGCTGTGGAAAACGCCATGCAGTG
CGCTCTGATGGAAGTTGAGAGGAAGCTGGCAGTTGATTTTGTTGAAAGGG
AAGAATACAGTGGGTCACATTAA
>NnbHLH76
ATGAGAGATCGTCCCTCATTCCAAGTTGGTTTTTGTTGCAAAAAGGATGT
TGAATATGAAATCATGGATAAGAAGAAAGAAATTCGTGGATCAACAGCTG
CAAGAAAAGGTCGTGCTGCAGAGGTTCACAATCTTTCAGAGAGGAGACGT
CGAGATAGGATAAACGAGAAGATGAAGGCATTGCAAGAACTCATACCCCG
ATGCAACAAGTCAGACAAGGCTTCAATGCTGGATGAGGCAATTGAGTATT
TGAAATCACTTCAGTTACAAGTGCAGATGATGTCCATGGGATGTGGCATG
GTCCCTATGATGTTTCCTGGTGTCCAGCAATATATGCCAACGATAGGGAT
GGGAATGGGAATGGGTATGGGCATGGATATGGGTATAGGGATGGGGATGG
GCATGAGTCGACCAGTGCTGCCATTCCACTCGATTTTAGCTGGTTCAGGC
ATGCCTACACCAACTGCAGCAGCTCATCTGGGTCCGAAGCTCCCTATGCC
AGCATTTCATTTACCGCCTGTTCCTACTGTTGGCCCATCCAGAGGACAAG
CAACCAACCAGTCAGACCCTGCATCAAACTCCATTGGCATGCAGAATCCC
AGCCAGATGCTATTTCCCAACTTCCCTGACCCCTATCAACACTATTTTGG
TCTCCACCAGATGCAAAGTCAAGCCACGATCGAGCCAAACACCAGCAAGG
GAATTGAAACTCCTGAAAACCACCAATCTGTAAAACAAAAGCGCAACGTT
ATGGGAAAGAAAAAAGATAGAGGGGGAACAACCAACCTCCTGGTTGAAAT
GTTGAGCAGATTGATTAGAGAAACGCTCTGCCTACCAAATTTTGTGGATA
ACGTACCAGAGCATTGA
>NnbHLH77
ATGGCTAATAACCCACCGGAAGGCCTAGGCGATGATTTCTTTGAACAGAT
CTTATCAATTCCTTACACGGGAAACGACTCCGCTTTGGCGGGAAATGACG
GGAATTTGGCGGGAACAGCGGGTTCGATGGTCCTGCAGTTGAGCTCTGGA
GATGGTTCTAGCCACGTTGCCGGAGGTGGTTTCCAGGGAACGGTTTTCCC
GCTGGGTTTGAGCTTGGACCAGGCAAAGAGCGGCTTCGTGAAGCCGGAGG
AGGCGTCGGGGGGCGATAAACGGTTTCGGGAGGAAACTGACGGAAGAGCT
CCTTCTGGAAAAAACGATGGAGACTCTGTGCATTTGACGAATCTATTTCC
GGCGTTTGGACATTTACAGACAAACCCAGTTCGGCCTGCCACTCCTCAGG
TCCACCAGCCATTTCATGGCCAGCCTACACCAGCCACCGTTGCTAGCGTG
GCACACCCACCGGCCATCCGACCGAGAGTGCGGGCTAGACGAGGGCAAGC
CACCGATCCTCACAGTATTGCCGAGAGGTTACGCAGAGAAAGAATAGCCG
AAAGAATGAAAGCTTTGCAGGAATTAGTTCCTAGCTCCAACAAGACAGAT
AGGGCGGCCATGCTTGATGAAATTGTGGATTATGTGAAGTTCCTCAGGCT
CCAGGTCAAGGTTTTAAGCATGAGTAGACTGGGGGGAGCTGGTGCAGTAG
CACAGCTTGTTGCTGACATCCCGCTGACCTCAGTTGAGGGAGAAGGCAGC
GAAGGTAGAAGCAGCCAGCGAGCATGGGAGAAGTGGTCAAACGACGGAAC
AGAGAGACAAGTAGCAAAGCTGATGGAAGAAGATGTTGGGGCTGCGATGC
AATTTCTACAATCAAAGGCACTCTGCATCATGCCCATGTCTCTAGCCGCT
GCTATCTACCACACACACCCTCCAGAAGCCCCTACGACTCCGATTGTGAA
GCCCGAGTCAAGCGCCCCCTCGTAG
>NnbHLH78
ATGGATCCTCCTTCTCTGATTAATGAAGGTTCGTTTCCCGCCGCTAACCC
GTCCCCTTATAGCTTGGCTGAGATTTGGCCGTTTCCGCTCAATGGTGGTG
GAGGTGTTGGAGATTCCGCTGGTGTTTTGGGATTGAGGAGGAATAATTTT
GGGCAGAATTTGGGTGGGTTTGTAGAGAGTGCCGGGACGGGGACGGCGGT
GAATCGGGATATGTCCATCGATGAGTCAACGATTACGGAGCAGAGCGTGA
GTCGTGGTGGGAATGGAAGGAAGCGTAGAGATGCTGGTTCGGAGGATGAA
TCGTCTAAGCTTGTCTCTACAAGCAGTGGCAATGATGTGAACGATTGTGA
TGGTAAACGTCTAAAGGTTTCGAGATCCAAAGATGAAAATGGTGATTCAA
AAACTGAAACAGAAGCAAGTTCTGGCGCTGGTAACAAGCCAGCTGAACAA
AACACACAACCTCTTGAACGGCCTAAGCAAGATTACATTCATGTGCGGGC
AAGGAGGGGCCAAGCTACTGACAGCCACAGTCTAGCAGAGAGAGCTAGGA
GAGAAAAGATCAGTGAGAGGATGAAAGTTCTTCAAGATCTGGTTCCTGGA
TGTAACAAGGTCATTGGCAAAGCTGTGGTCCTTGATGAAATAATTAATTA
CATCCAATCACTCCAGCGTCAAGTTGAGTTTTTGTCGATGAAGCTTGAAG
CAGTTAATTCAAGAATGAACCCAGGCATTGAAGGATTCCCTTCAAAAGAT
TTTGGTGCACAGACATTTGATACTACTAGTATGGCATTCAGTTCACAAGC
TGCAAGGGAATATGGCCAAGGATCACCACCAGAATGGCTGCATATGCAGA
TC
>NnbHLH79
ATGGATCCTCCTTCTTTGATTAATGAAGGTTCCTTTCCCTCGGCAAACCC
GTCCTCGTATAGCTTGGCTGAGATTTGGCCTTTCCCGCTCAACGGCGGCG
GGGGTGTTGGGGATTCCGCTGGTGTTTTGGGATTGAGGAGGAATCATTTT
GGGCAGAACTTGAGTGGCTTTGTGGAAACTAATGGGAATGGGACGGTGGC
GGTGAATCGAGATTTGTCCATCGATGAGTCAACGGTTACGGAGCAGAGCG
GGAGTCGCGGTGGGAGTGGAAGGAAGCGTAGAGATGCGGGTTCAGAGGAT
GAGTCATCTAAGCTTGTTTCTACGAGCAGTGGCAATGATGTGAACGATTG
TGATGGTAAACGCCTAAAGGTTTCGGGATCAAAAGATGAAAATGGTGATT
CGAAAGCTGAGGTGGAAGCGAGTTCTGATGCTGGTAATAAAGCAGCTGAA
CAAAACACTCAACCTCCTGAACGGCTTAAGCAAGATTACATTCATGTGCG
GGCAAGGAGGGGGCAAGCTACTGACAGCCACAGCCTAGCAGAGAGAGCTA
GGAGAGAAAAGATCAGTGAGAGGATGAAGATTCTTCAAGATCTAGTCCCT
GGATGCAACAAGGTGCAGTATGTTGTCATTGGCAAAGCTCTGGTCCTTGA
TGAAATAATTAACTACATCCAATCACTCCAGCGTCAAGTTGAGTTCCTGT
CAATGAAGCTTGAAGCAGTTAACTCACGAATGAACCCTACCATTGAAGGG
TTTCCTTCAAAAGATTACGGTGCACAGGCATTTGATACTACTGGAATGGC
ATTCAGTTCACAAGCAACAAGGGAATATGGCCAAGGGTCACAACCAGAAT
GGCTGCATATGCAGGTCGGTGGCGGCTTTAAGGATCAACATGACTTTAGT
TAA
>NnbHLH80
ATGGATCCTCCTCTGATTAATGAATGTCCGTTTCCCGCCGCTAACCCGTC
CTCTTATAGCTTGGCTGAGATTTGGCCGTTTCCGCTCAATGGTGGTGGAG
GTGTTGGGGATTCCGCTGGTGTTTTGGGATTGAGGAGGAATCATTTTCGG
CAGAATTCGGGTGGGTTTGTAGATAGTTCCGGGACGGGGACGGCGGTGAA
TCGGGATATGTCCATGAATGAGTCAACGGTTACGGAGCAGAGCGTGAGTC
GTGGTGGGAATGGAAGGAAGCGTAGCGATGCTGGTTCGGAGGATGAGTCG
TCTAAGCTTGTCTCTACGAGCAGTGGCAATGATGTGAACGATTGTGATGG
TAAACGTCTAAAGGTTTCTAGATCCAAAGATGAAAATGGTGATTCAAAAA
CTGAAACAGAAGCAAGTTCTGGCGCCCGTAACAAGCCAGCTGAACAAAAC
ACACAACCTCCTGAACGGCCTAAGCAAGATTACATTCATGTGTGGGCAAG
GAAGGGCCAAGCTACTGACAGCCACAGTCTAGCAGAGAGGGCTAGGAGAG
AAAAGATCAGTGAGAGGATGAAAATTCTTCAAGATCTGGTTCCTGGATGT
AATAAGGTCATTGGCAAAGCTCTGATCCTTGATGAAATAATTAATTACAT
CCAATCACTCCAGCGTCAAGTTCAGTTTTTGTCTATGAAGCTTGAAGCAG
TTAATTCAAGAATGAACCCAGGCATTGGAGGATTCCCTTCAAAAGATACA
TTTGATACTACTAGTATGGCATTCAGTTCACAAGCTGCAAAGGAATATGA
CCAAGGATCACCACCAGAATGGCTGCATATGCAGATCGGTAGCAGTTTTA
AAGATCAGCACAATTTTAGTTAA
>NnbHLH81
ATGGAGAACATTGAGAACATTGAGAACATTGAGAACATTGACGAGTACAG
TCACTATTGGGAAACCAAAAGATTCATTCAGAATGAAGAGCTTGACAGTT
GGGCATTGGATGAGGCGTTCTCCAGCTACTACGATTCAAGTTCGCCGGAG
GGAACGGCGACGGCGTCATCCATCGCTGCGAAGAACATTTTATCGGAGAG
GAACAGGAGAAAGAAGCTCAATGAGAGGTTGTTTGCACTTAGATCAGTGG
TGCCTAACATTAGTAAGATGGACAAAGCTTCGATAATCAAGGACGCAATC
GAGTACATTCAACAGCTACATGAGCAAGAGAGGACAATTCAAGCTGAGAT
ACTGGAACTCGAATCAGGGAAATTTAAGAACAGCCCCGTCTCAGACGTCG
AACAGACTTCCGTCTACTCGAGAAAAAAGAAGAAGAGAATTGATCAGTGT
TATGACTCGGGAGGATCAAGAGCTTGTTCAATCGAAGTCCTTGAAATTAG
GGTCTCTTATGTGGGAGATAGAACTCTGGTTATAAGCCTCACTTGTAGTA
GAAAGACAGACACCATGGTCAAACTCTGCGAGGTCTTTGAGTCGTTGAAG
CTCAAAATCATCTCCGCCAACATCACTGCTTTTTCCGGCAGACTCCTGAA
GACTGTCTTCGTTGAGGCGGACGAAGAGGAGAAGGAACAATTGAAGATAA
GAATTGAAACAGCCATAGCAGCTTTAAATCATGACCCACAAAACCCTGTC
AGCTACTAG
>NnbHLH82
ATGGAGAGTCAAGCATTTCAAATTCCTCAAGCCCAATTTGGTGACTCTGG
CTTCCATGATTTCATTGACGATGGAAACTTTGAGCAGTTTATCAGTCTCA
TCAAAGGAGAAAATGCAGATCCCATCACTGGTTTCAACTCTAATTATGAT
GCAGAGCTCCTATTCGATGATGGGTTCGTAGACAGCCGGCAATTCGACCA
CACCACCTTGGGAGACATGTTTGCTTTCAACTCCATAAGTAATTCAGATC
CAAACTCCATTTTCTTGCCATTACCACCTTTCAGTGGAGATGTGGAGAGA
AGTGATGGTGATGGTGATGATGATTCCACTGCAGCAACCACAACAACTAA
ACCGAAGAAGACTAAAGGCGTAGGCGACCGTTCGAGATCGTTGATTTCTG
AGCGGAGGAGGAGAAGTCGAATGAAGGAGAAGCTCTACGCATTGCGCTCC
TTGGTTCCTAACATCACTAAGATGGACAAGGCATCCATTGTAGGAGATGC
AGTGTTGTATGTGCAAGAGCTGCAAACGCAAGCTAATAAGCTACGAGCAG
AAATAGCAGAGCTTGAGTCATCCTTCAAAGGAGAAGAAAGATATCAGAGT
TTGATCGTCGACAGCCCAACGAAGACAAAGCAAGCGTTTGCACAGAAGAA
GCATCATCCAGTTTGTAGGCAGATACTCAAGATGGATATATTTCAAGTAG
AGGAAAGAGGGTTTTACGTGAGGGTAGAATGCAACAAGGGAGAAGGGGTG
ACTGTGGCTCTTTACAAAGCACTTGAGTCCCTAACGGGATTCCACCTTCA
GAGCTCCAACTGTGCCACGGTTTCTGATCAGAGATTCGTCCTCACATTTA
CTATCAACGTTAGAGAAAGTGGGGAGGAGATGATGAACTTGTCGACACTG
AAGCTCTGGGTGGCTGGAGCTTTTCTCAATCAGGGATTTGAATACAACAA
CTACGTCTTGTCTCCTTGA
>NnbHLH83
ATGGAGAATCCAGCATTCCAGACTCCTCAAGCCCAATTTGGTGACTCTGG
TTTATTTCATGATTTCATTGACGATGACAACTTTGAGCAATTTATCAGTC
TCATTAGAGGAGAAAATGCAGATCCCATCACTGCTTTCAACTCTAATTAT
GATGCAGAGCTCGTTTTCGATCATGGGTTATTGGTTGAAAGTCAATCGTG
TCCCACCACCTTGGGAGATACGTTTGCTTTCAACTCCACGTGTAATTCAG
AGCCCAACTCCATTTTCATGCCATTACCACCCTTCAGTGGAGATGTGGAG
GGAAGGGATGATGAAAATGATGGTGATGGTGACGATGATTCTACTGCAGC
AACGACTACAACTAAATCGGAAAACAAGACAAAAGGCGACCGTTCGAGAA
CGCTGGTTTCTGAGGGGAGGAGGAGAAGTCGAATGAAGGAGAAGCTCTAC
GCATTGCGTTCCTTGGTTCCTAACATCACTAAGATGGACAAGGCATCCAT
TGTAGGAGATGCAGTGTTGTATGTGCAAGAGCTGCAAACGCAAGCTAATA
AGCTACGAGCAGAAATAGCAGAGCTTGAGTCATCCTTCAAAGGAGAAGAA
AGATATCAGAGTTTGGTCGTCGACAGCCCAAAGAAGACAAAGCAAGCGTT
TGCACAGAAGAAGCATCATCCAGTTTGTAGGCAGATACTCAAGATGGATA
TATTTCAAGTAGAGGAAAGAGGGTTTTACGTGAGGGTAGAATGCAACAAG
GGAGAAGGGGTGACTGTGGCTCTTTACAAAGCACTTGAGTCCCTAACGGG
ATTCCACCTTCAGAGCTCCAACTGTGCCACGGTTTCTGATCAGAGATTCG
TCCTCACATTTACTATCAACATAGTTGGAGAATGTGGGGAAGAGATGATA
AACTTGTCGTCACTGAAGATATGGGTGGCTGGAGCTTTTCTCAACCAGGG
ATTCGAATACAACAACTACGTCTTGTCTCCTTGA
>NnbHLH84
ATGGCACTAGAGGCACTTTCATCCAATGATCTCTCCAACTTCATCACCTA
TGACGCCTTATGTTCTGCTCAGCACTACAGCCATGCTCCTCCTTTAGATA
CAAGTTCGGTCGACGACAAAATCATCTCTGACGGGGTCAATAAGAGCCTG
CATTTCGGTCGTTTCCGACCACCGGAACTCCACCCCACTTCCGAGGAGTC
TTCTCCCATGATTCGCCGGAACCTCCTGGCATTAGAAACCGCCGACGGAA
GGCCGAATTCAGCCACAACTACACAGGGCCGAAAGAAGAGAAGAAGAAGG
CCGAAGGTTTGCAAGAATAAAGAAGAAGCAGAGACACAAAGGATGACACA
CATCGCTGTTGAACGAAACCGCCGGAAACAGATGAACGAGCACCTTGCTG
TTCTACGCTCTTTGATGCCAGAGTCCTACATACAAAGGGGTGACCAAGCT
TCCATAGTGGGTGGCGCTATAGAGTTTGTGAAGGAGCTTGAGCAACTCCT
ACAGTTCCTTGAAGTCCAAAAGCGCCTACTGCAACAAAAAGGACCCCTGA
AAAGCAGCAGCAGCAACAACAGCATCAACTTTTTCCCACCTCCCTTCTCG
CAGTTCTTCACCTACCCTCAGTACTCTTGGTGCCAAGCGCCAAGAGAGTA
CCCACAAGAGAACAGATCGTCTGTCGCGGATATCGAGGTTACATTGATTG
AGACCCACGCCAACCTCCGAGTCCTCACGCAGCGCAGACCCAGGCAGCTC
TTAAAAATGGTCCTCGGGTTCCAGACTCTCCGCCTCACTATCCTTCACCT
CAATGTCTCCACCTTAGATTCCTTTGTTCTCTATTCCTTCAGCGTCAAGG
TGGAGGAAGGATGCCACCTGACATCAGTAGACGACATAGCCAGCGCTGTG
CACCACATGCTCAGAATGATTAACGACGAAGCTGCTCTAGCCTGCTGA
>NnbHLH85
ATGGCAGCCTTTTCATACCAACAGCCCACTTTTCTTCTCGACTCGGCTAT
GCTTCCAAATTCTCCCGTCAAGATGCCTGGACTTTTCGAGTTTGGCCTTG
GCCTTGGCCTTGGAGACATCAACGCCACCTGTTTTCCTTATTTTCCACCT
CAACCTCTCCCTGAATCTTCCATTGATAATCTGGACACCAGCAAAAACGT
CATTCTTAGTGATAATGAACCTTCCATGACTCAGAAACAAAGGTCCTATT
CTTCATCCTTGGTCGTGGGTCTTGAAAGTGGCGATCAGGTCACTCAGGAC
GAGACCCAGAAAATGGACAAGAGGAAGAAGAAGAAGAACGGAGATGGGTC
CTGCTCGAATTTCGCTGAATCGTCCAAGGATGTAAGAGAAGGCAAAAGCA
AGAGACAGAGAAAATGCAGTAGTGCCTCCAAAGATGCAGAAGAAGATAAG
CGCAGAGCTGATAAGAAAGTCGGTGAAGAGGCTCCAACTGGCTACATTCA
TGTGAGAGCGAGGAGAGGTCAAGCAACAGATAGCCACAGCCTTGCAGAAA
GGGTAAGAAGAGAGAAAATCAGTGAGAGGATGAAGATGTTGCAAGGTCTT
GTTCCTGGTTGTGACAAGATAACTGGCAAGGCCCATATGTTGGACGAGAT
AATCAACTATGTGCGGTCCCTACAGAGTCAAGTTGAGTTCCTCTCCATGA
AGCTTGCGTCGGCGAGTCCAATTTTCTATGATTTTGGAGCGGATTTAGAT
GCCTCCCTGCCAAAACCACCAGTGAACTTGGCGCCACCACCAACAACGCA
ATCTACGCAAGCATCCTGCGCTTCTGAGCCCACGGCTTTTATGGATTCCA
CTACTAGTTTCAGCACTAGAAATAACTACCCTATCCTGGACAGTTCCATT
GCAGCTGGTTTCCTTGAGCAAGGACAGAGGCCTAATGCCGATGCCTTCCC
TCAGAAGAATGGAAATTTATTATGGGATGTGGAGAATCAGATACGAAGCT
TTAATCATCAATCCAACTTCAACACCTTTTGTTCTTTCCAAGCAACAGCA
GTAACATTAGAAGAACGTCACACTACTTCAAAGCTTTCAGCTGCTTGGTA
A
>NnbHLH86
ATGGAAACTTTTTCTTACCAAGACCCCTTTTTTCTGCTTGATTCCGTTAT
CCTTCCAAATACTCCCATTAAGACGCCTGGTTCATTCGAGTTTAGAGACA
TCAATACCACCTATTTTCCTCGTTTTCCACTCCAACCTCTCCATGAGGTT
TCAGTTGATGCTGGAAGCTCTGCAGTTGAAAGAAGAAATGCCTTTCGTAT
TGATACTGAGAATTCCGTGTGCGGGAAACAGAAGACATATTCTTCATCCA
AGGTTGTACGTGTTGAAAGTGGCGATCAGGTCATTCAGACCGAGACTCAG
AAAATGGACAAGAAAAGGAGGAAAAACAGAGATGGGTTCAGCTCCAACTC
TGCTCAATCCAAGGATGTAGAAGAAGGTAAACGCAAGAGACAGAGGAAAT
GCAACAGTGCATCGAAAAAAACAGAAGAGAAGACGAAATGCGATAAGAAT
GACGAGAAGAAAGTGGCTGAAGAGCCCCCGACTAGCTATGTTCATGTAAG
AGCAAGGAGGGGTCAAGCAACAGATAGCCACAGCCTTGCAGAAAGGGCAA
GAAGGGAGAAAATCAGTGAGAGAATGAAGATGTTGCAAGGTCTTGTCCCT
GGTTGTGACAAGGTCATCAAACTAAGCTCTTTAATAACTGGTAAGGCTCT
TATGTTGGACGAGATAATCAATTATGTCCAGTCCCTACAGTATGAAGTTG
AGTTCCTCTCCATGAAGCTTGCATCAGCTTGTCCAGTTTTCTATGATTTT
GGAGCCGATCTAGATATTTCCCTGCCAAAACCAGAGTTCTCTGCTTCTCA
CATGAAACTTCAGAACCCGAGTAGCCAGACGTTACCACTGTCATCAGAGC
AAGCGCAAGTATGCTGCTCCACGCAGCCCACAACTTTTGTGGCTGCTACA
ACTACCCTCGACACGACAAATAACTACCTAATCCTGGACAGTTCTGTGGA
TTGTTTACTTCAACCAGGACAGAAGCTCAATGCCCATGTCTTCTCTCAGT
TTGTAAAAAAATTTCACAGTGGTAGCAGACTAGCAAAGGAAGAAAGCTAT
GAAAGCCACATGGAATCAAAGCCTTTTTCCTTTCACAGTAAGAAGTCGGA
ATTGATTGGACCCGTTCTATGTGCAATGAACAGAAAAAAGCTAGATGATT
GTAGATCCCCTTGTCGCTGTCCAATTGATGACCCCACTCGACGTGAAGCA
CAGAAAATCCCCACTCCAGACTCTCAGTGGTAG
>NnbHLH87
ATGCCTCTCTCTGAATTCCATCAGATGGCAAAAGGAAAGTTAGAATCCTC
CCAATCAAAGATGAATAATTGTTCGACCGATCAGGCTTTTGTTCCGGATC
ATGATTTCGTTGAGCTAGTATGGGAAAATGGTCAGATTCTGATGCAAGGT
CAGTCCAGTAAAACGCGAAGGAGCCCCTCAAGCAACAATCTTCCATCTTA
TATTTCCAAGGTTCAAGATAAAGATGGAGGGGACGCCACTAATCTAAAGA
TTGGAAGGTCGAGAACTGAAGAGCACGTTTTGAATGATTTCACATCGACC
GTACCTTCGGGTAATATGGGATTGGCTTCAGAGGAAGAGATGGTCCCTTG
GTTGAATTATTCCCTGGACGATTCTCTGCAACATGATTATTGCTCGGAGT
TCTTTTCGGAGTTAACTGGAGTCAATCTAAATGCACTCTCCACTCAGAAT
AATAGCTTCCCAATTGATAAGAACAGTAGTTGCGGCCAGATAAGTAGGGA
TTTAAATATAGCTTCTGTATATTTTGACAAGAATCCACAAGGGAATGCAT
CCAAGGGTGTCGGAGGAAATCCTGAGCCTATTAGACCCAGTAGCAACCAG
TTACGTTCTTCGTCATTGCAGCAGTGCCAGATTTCACTTCCATCTCTAAG
ACCTCGTGTTTCAGATTTAATTAACAGTAATACCAACAATGCCGACAAAG
CCTCCTGTGGGAATTCAAGTGACACCCCAACTTCAAATGGTGGACTGCCT
AACACAAAGATGCAGAGGCAAGATCCAGGACCCACAAGACCACCGCCACA
GAATAATATCAGTTCTGGTCTAATGAACTTCTCCCATTTCTCAAGGCCTG
CAGCGTTTGTTAAGGCTAATCTCCACAACCTTGGTGCTGTGGCCAGTCCA
GGTTTATCAAGTATAGATAACTTGAGAAGTAATGGCAAGGCCTCTGCAGC
CGGGAGTAGCAACCCTGTAGAATCCACGCTGATCGATTCTACTAGTGGTT
CAAGAAATGCTACAAGCTTCCACAACCAACGGGCTTCTGTACCAGCTGAA
GGTGAACCAAAACCATCTAAGCCTCCCAAGGAACAATTCTCTGCTGAGAA
TTCGGAAGTTGTTTTCCGAGAAGAAGCCCATAGGAGAAAAAGATCCCCAG
ATCGAGTTATTGACCATACCTCAAGTTTTGCAGCAAGTACTGCCGTAGGA
AAACCAGATGGTGAAAGAGCTGTGGAGCCTGCGGTTGCATCTTCCTCCGT
ATGCTCGGTCAACAGTGGTGGGGGAGCTTCAGATGATCCAAAAAATACTT
TGAAGAGGAAATCCAGGGATGGAGATGAGTCTGAATACCAGAGTGAAGAT
TTGGAAGAAGAATCAGTGGGTGTAAAGAAATTGGCACCCTCTAGAGGAGG
CACAAGCGCCAAGAGAAGCCGAGCTGCGGAAGTACACAACTTATCTGAAA
GGCGGCGAAGGGATAGGATCAACGAGAAGATGCGAGCATTACAAGAACTT
ATACCTAACTGCAACAAGGTGGATAAAGCTTCAATGCTTGATGAAGCCAT
TGAATATCTGAAGACTCTTCAGCTTCAAGTGCAGATTATGTCAATGGGGA
GTGGGCTGTGCATGCCTCCAATGATGTTGCCTCCTGGAATGCAACACTTG
CATATGCCACATTTGGCACATTTCTCACCCATGGGTGTTGGAATGGGGAT
GGGTATGGGCATGGGTTTGGGATTTGGGATGGGAATGGTTGATATGAGCA
GTGGCTCCTCTGGTCGCCCATTGATTCAGGTCCCTTCCATGCATGGAAGG
CAGTTCCCTTGTCCACCTATTTCAGGACCTGCTAGTTTGCCTGGAATGGC
AGGGGCCAACCTACAGATGTTCGGGCTCCCTAGTCAAGGTCTCCCCATGT
CAATTCCTCGTGCACCCATTATTCCTCTGTCTGGAGGTTCTTCAACAAAA
TCAATTTCATTGCCTGATACCTCTGGAACTGTAACTCCAGTGAAGGTTCC
AGATTCAGCTCCTCCATCAAGTTCAAAGGAACCAGAGCCAAACATTAACC
CACAGATGATGCACAAGACAACTGCTGATTGCTCTCCGGACCATATATCT
ACTCAGATACTAGAGGGAATCTGCATCTGTACATTCACTCGAGACACCAG
TGCGGTGAAATCATGTTTAAACCTGGTTTGTCCAACATGTAAGTGTTATG
GTGCACAGGGAATGGATGCCTGCCATGGTTATGGAATTTGGTACACTGAA
AAAGTCTAA
>NnbHLH88
ATGGCATTGGGTTCTTGCTCCAATTGGTGGACACTCGAGCATCATAATCC
AGAGATGAGTCCCTTTCAACAAACGCAGGAAGAGATAGCCAAGGAGCTCC
TGGGCTTCTGTGACAATCTCAACCCGACCAACACATTTTTTGATCCTTTC
CTTGAGCCCAATGATTTCTTATCCACCGAAAACTATCACCATCTTCTCTC
ATGCTTCTCTTATCCCTCTGATCCTATGGTTACAATCTCGTCAGAATCCT
TTCCACCCAACCACTTGGATTTCTGCTGCCAGTACCGGCATCAGTACCCA
AAACGCCAAAGGACCTATGATGTTGATTTCTGTAACTCTGCTTATAGCAT
ATCCAACTCCTTCGATGGGTATACCCCCAACTCTTTCCCAGTACCCAAAT
TCTTGCTCGAGCCTGATCAACTGTTGCTTCCAGGCACAGAAGTTCAAGTT
CCACCAGTTTCTTTGAGTGACATTGTGGACGACAAGAAGAAAGCCAATCG
AGGGAATATGTCCGCACAGAGTGTCGCCGCTCGGCAGAGGAGAAGAAAGA
TCACTCAGAAGACTCAAGAGCTTGGGAAGCTTATTCCCGGTGGGAATAAG
ATGACCACAGCAGAGATGTTTCAAGCTGCATTCAATTACGTGAAGTTTTT
ACAGGCCCAAGTTGGAATCCTTGAGTTAATGGGATCAATCCAGGAAACCA
GTAAGGATCAATTTCATATAGAAAAACTCCAGGTTCTTGTGTCACCCTCA
GTCCAGGAGAAGCTGTATTTGGAGGAGAAGTGCCTGGTTCCACTAGGATT
TATCCAAACCGTAGCAAAAGATTACGAGATACAATCGAACCCTTTAATCT
CCAAAGAGCTGAAGCTGTTTGGCCAAGCGGATCGGAGAATTGATGGTGAA
CCTAATGCAATCCAATCTTGA
>NnbHLH89
ATGGACAGAGGAGAAAGCTACTCGGCGGCTCTCCCAACGAGCTTTACAGG
CCTAGATTACACTCTAGACCACCACCATCAGCTCATGAAGCCACGACTCG
GTGAGAATTCCGGCGACGGCAGTGTGGGGATGGTGGATTACATGCTCAAC
AATCCTCCTCTACACCAACTGTCATCTGGCTTCTGTAGTGCCACGTCTCT
TGACAGACTGAGCTTCGCCGAAGTCATGCAATTCGCTGATTTTGGACCCA
AATTGGCCTTAAACCAAGCCAAGATATCGGATGACGAAAATGGGATCGAC
CCAGGATATTTTCTCAAGTTTCCAGTGTTGAATGACAAGTTACAGGATCA
AAGTCTCTTGATTCCTCCACCGACGACGGAGGAAGAGGAAGAGAGATTCA
AAATGCCGAATGCAGAAAGCAAAGTGACAGTGGCCGGAGAAGAGGAAGTA
GAGGAAGAAGGTCGGGTTGTGTCTGAGAACAACTCGGTGCAGCTCCATAC
TCCGGGAGGAAATCTTCAGAAAAGCCCAGGAGCTGAGGCAAAGAGCCGGC
GTAAGAGGCCCAGGACGGTGAAGACGAGCGAGGAGGTTGAGAGCCAACGT
ATGACTCACATAGCAGTTGAGCGCAACCGAAGGAAACAAATGAACGAGCA
TCTACGAGTGCTGAGGTCTCTCATGCCGAGTTCATATGTTCAAAGGTTAG
GATTGAACCCAGGCCAGGAGCTCATGGTGCAAGCATTTGTTCCTGTGAAT
TTACAGGGAGATCAAGCATCCATTATTGGTGGAGCCATTGAATTTGTAAG
AGAACTGGAGCAGCTCCTTCAATGCTTAGAATCTCAGAAGCGGAGAAGAC
TATATGGGAGCGGTGAGGAACCTCCTAGACCCATAGGCGATTCTCCTCCA
CTAGCAATTCAGCAGCCTCAGCTACCATTCTTACCTCCTTTGCCTCTGTC
AAACGACCAGATGAAGCTTGTTGAACTAGAGACTGGACTCCGAGAAGAAA
CGGCAGAGAACAAATCCTGCTTGGCCGAAGTCGAAGTGAAGCTCCTGGGC
TTTGACGCCATGATCAAGATTCTCTCTCAAAGAAGGCCTGGCCAGCTCCT
CAAGACAATTGCTGCTCTTGAAGATTTGCAGCTCAACATCCTCCATACCA
ACATCACCACCATTGAACAAACTGTTCTCTACTCCTTTAATGTCAAGGTT
GCGAGTGAATCAAGGTTCTCAGCTGAGGAGATAGCGAGTTCAGTTCAACA
GATTTTCAATTTCATTCATGCAAATACCACCACCACCACCACCACCCCCA
CAACCACCATGCAGTCTTGTTAA
>NnbHLH90
ATGGATTCCAGCCACAGTAGCAACAACTGCAGTAAGCCAGCTTGGAGTCT
TGACATGGCCATGGATATGAATCCAATCCTCAGTGATCAGCTTCCTTGTG
ACTTTGTTTGTCCTAATTACCCTTTTCAGGCGCATCATCAAATACAGAAT
AATTCTAGCCATGTAAACAGTTCGTGTTTCCTCAATGATCAAGTGGGAAG
ACAGCTGATGAGAGAGGAACAAGAAGAGCCAGAAGAAGAGCTTGGGGCCA
TGAAAGAGATGATGTACAAGATTGCAGCGATGCAGCCTGTCGACATCGAC
CCAGCAACAATTCGTAAGCCAAAGAGGCGTAACGTTCGTATCAGCAACGA
CCCACAGAGTGTGGCTGCACGCCACAGAAGAGAAAGGATAAGCGAAAGGA
TACGGATTCTCCAGAGACTTGTTCCTGGGGGAACCAAGATGGATACAGCC
TCGATGTTGGATGAAGCCATCCGCTACGTTAAGTTCTTGAAGAGACAAGT
GCACCAGCTTCAATCAAACCAGCACTCACCCCATGTCGGAGTAATTGCAG
GAAACTTTCCGGCCGCCGGCAATTGGCCGGTGATTTCCAGCAATGCTCTT
GGTTCTGCCTCTTCGTCGTCTGCGGAGCCTCCTGTTGGAGCCGGATTCAC
CATTGGAGGAGGAGGAGGCGGCGGCAGCATCCCATGTGACACCATGGTCT
TTAACCATGAGGTAATCAGTGATTAG
>NnbHLH91
ATGGGTGCTGATGATAATGGGGATTTGGGGTTCCAACAGAGATGTGGAAG
CCTTCTGAATTGTCCATCTTCAGGGATGTACGTGCCTGAGAAGGTTGTTG
GGATGACAGCAAGCTCAATGTCCATGTCTAAATCTTCCAATGTAGTGGAC
TCATTCTTCCCTTCTCCTTGGGATCCATTTGTTTCACAGGCACAGAACGT
GGAATTCCAGGTTTCTTCTATTGTTTCTCCCCATCAAATTACTACTTCAA
CTTATGGTGTTGGTATGCTGGAAAATCGGGGAGTCAGCCCTCACCTTGTT
CAGTTTCCATCTGATCCTAACCTTGTCGACCTAGCGCCCAAGCTTCCATG
TTTTGGTAGTGGGAGCTTCTCTGATATGGTTAGCTCCCTTGGCTTGCCAG
ATTGTGACCAAATTGTCAATGCTGACTGTCTCGATTACCCCTCCTCAAAC
AAGGAGGGTGATACTGAGAAAACCGCAAGTTCAACGAATGGTGCTATTCA
CGCCAGAGTCTTCCAAGAGGACCAGCAGGACGACGGGGCTGGGGGACCTT
CACCTAATGGAAAGAAAAGGAAAAGAGTGCCTGAAAATCATTCTCAATTT
GATACCAGTCAGGGACAGAGTTTGGAGGCTGAGCAGCAAAAGGACCTCTC
ACAGAAGACCTTAGATGGTGCCAATGAGCAGGATGAGAAGAAACAGAAAA
ATGAGCAGAACCCAGGTGCTAATTCGCGTGGTAAGGTAACAGGTAAACAA
GCTAAAGACCGGTCCCAGAATGGGGACGCCCCAAAAGAAGATTACATTCA
TGTAAGAGCAAGAAGAGGCCAGGCTACCAATAGTCACAGCCTGGCAGAGA
GGGTCAGAAGAGAAAAGATCAGTGAGCGGATGAGGTTTCTTCAAGATCTT
GTTCCAGGATGCAACAAGGTTACTGGGAAGGCTGGAATGCTTGATGAAAT
TATCAATTACGTGCAATCATTACAACGGCAGGTTGAGTTCCTGTCAATGA
AACTTGCCACTGTCAATCCGGAGCTAAACATTAACATGGAACGATTTCTA
TCAAAAGATGTAAATGCTTCATTCACGAGGTGGCAGTTCAAGTACTCCTG
GATTTGCTCCAGGAATGAGCTCCTCTTTTCCACAACAGCACATAACTCCA
TCACAGGGTGCCTTGCCAGTAGTCCAGGGTACAAATCCACAGTTAACCCC
CATTCCTCCGGTAAGACAAATGAGTTGTTGTACCTCCCTTTCCTCTCCTT
TGTTCATCAGTCATTGATTATAGAGCCCTCTGGTTACAGATACCCGGTGC
ATGGGATGATGAGCTTCAAGGTGTTATCCAATTGGGCTTCGTTCCTAACT
CAACTCTGGACAATATTGGTCATAATGGTTGCATGA
>NnbHLH92
ATGCTGCCTTTTCCAAGTTACTACGGGTTCGGGAATTGTTCGAGCAGGGA
TGGTTTTCCGAGCACGATGGAGATGATGGAGGGCGGAGGCTCGAGGTCAT
CAATGGCGGAGGCTAAAGTGATCGCTGCATGTAAGAGCCACAGTGAAGCA
GAGAGGAGACGGAGGCAACGGATCAACGGCCACCTTGCCACCCTTCGGAC
TCTCCTTCCGAACACAACCAAAACGGACAAGGCATCGCTACTGGCCGAGG
TGGTCCAGCATGTGAAGGAGCTAAAGAAGCTGGCTGCCGGTGTGGCATCG
CATGATGGGGATGGATACAACAGCAATAGCAACAGAAGCAGAGAGTGGGC
GTTCCCGGGTGAGACGGACGAGCTGACGTTAGGTTACTGCGACGCGGAAT
CGAAGATGATAAAGGCGTCTTTGTGCTGCGATGACCGGCCTGACCTGCTG
TCGGACCTGACGAAAGCGCTGAGGTCAGCCCGGGGGAGGATAAGGAAGGC
GGAGATGGCGACGGTGGGGGGCCGGACGAAAAGCGTGTTGGTGATACAAA
GGCGTAACGAAGGAAGCAGTACTGGCGGAGATGAGGATTTGGAGATGCTG
CGAAGGGCATTGAAGGCTGTTCTCGATAAGCCCATTTTGCCTGCGTCCGG
CCGGATGCTGCCGGGAAACAAGCGGCCTCGTCTTTTCTCGCCAGCACATC
GCCATTAG
>NnbHLH93
ATGGAAGGGATTATCTCTTCACCCACGCGTTCAACCTCGCCATCTTCCTT
ACTCTTCGTTTGTCAAGAAACCCCACAGAAAACCCTTCAAGAACGACTTC
GATTCCTCGTTCAAAGCCGACCGGAGTGGTGGGTTTACGCCATTTTCTGG
CGGACTTCTAACGACAACAATGGCCACCTAGTTTTGGCCTGGGCTGATGG
CCTTTTCCGAGGCACCAGAGATAGAGCCTCCTCATCTTCTAGATACAGCA
ACAGACTTCAATGTCAACAACAGAAACTAGAGATTGACTGGGAGCGAAAG
AAGGTGATGAAGGGAATTCAAGCCCTTATCAACGACATCCCAGACATCGA
CGCCTCCGTGGATGGAGATGTCACCGATGCCGAGTGGTTCTACATGGTGT
CCATAACCCGGTCATTCAACATCGGCGATGGACTCCCAGGCAAGGCTATT
AGTTCCGGCTCTCCGGTCTGGCTGACCGGTGCCCAACAGCTTCGGTTTTG
CAATTGTGAGCGTGCTAAAGAAGCTCTGGTGCATGGAATCGAGACTTTGG
TGTATATCCCAATTTCATCTGGAGTGCTTGAATTGGGTTCTTCGGACACT
ATTGCAGAGAACTGGGGTCTTGTGCACCAAGCCAAATCCCTGTTTGGATC
TGATGTTATCAGTCCAGTCCCAGTTGCAGTCTCACTCCCAGTCCAGGAAC
GAAGTCCAAGCCAAGGGGGTTTGATACCGTTTCTCGATCGAGATCTGTCG
TTCCCAGATATTGGGATAATCAATGGGGAGAGAGGAGAAGGAATCCACCA
AGAGAGACACCGACAAGAAGCGAGGACAAAGAAGAACGGGGAAACCACTA
CCACTATTACGATGACGACGGCTCCAGCACCACCAGCAACACACTCATCT
TCCGTCGAGTCGGAGCATTTCGACTCCGATGCCCTTCTCATCACTTCGGC
AGATATGGAGAAGAGGAGACCAAAGAAGAGAGGAAGAAAGCCAGGGAAAG
GGCGAGACATGCCGCTGAACCATGTGGAGGCGGAACGACAGCGTCGAGAG
AAGCTCAATCACCGCTTCTACGCGCTGCGAAGCGTGGTCCCAAACGTGTC
GAGGATGGACAAAGCATCCTTGCTTGCAGACGCGGTTTCCTACATCAATG
AGCTCAAGGGAAAAATAGAAGATCTGGAGGGGCGACTGGGTTTGGGAAGA
CACTCTAAGAAAGTGAAGATGGAAATGGATGATCATCAAAGCACCATTAC
CACCGCTACCACTGTTTTTGACTACGGCCAAACAAGATCTTCCTCCATTT
ATGGTAGTGGTGGACTTATAACCTCGATGGATGTAGAGGTGAAGATTCTG
GGAACGGACGCATTGATCAGGGTCCAATCGGAAAATGTGAACTACCCGTC
GGCAAGACTCATGGATGCACTTCGAGGGCTTAAACTTCAAGTACATCATG
CAAGTGTGTCCAGTGTCAAGGAATTGATGCTTCAGGATGTTGTAATTAGA
CTTCCCGATGGGGTGAAGAGCGAAGAGGGCTTGAAAACAGCCATCCTTAG
GAGGTTGGAGAAAGAGTAG
>NnbHLH94
ATGAATCAGTGCGTACCAAGCTGGGACCTCGACGAAACTCCCACCTCCGC
CGGTGGGGTTAGCCTCCGTTCACTCTCCAACGCCGTTTCCGCTGCCACCG
ACGTCCCAATGTTGGACTGTGGACGTGGTGGAACTGACGGTGGTCGTCGG
CGCAGGTTGGACTACGAAGTGACAGAGCTGACATGGGAGAACGGTCAGTT
GGCGTTGCACGGGTTAGGTCCCCCTCGGCCCATCACCAAACCCCTCCCCT
CCTCCGCCACCACCACCACCACCACCAAGTACACGTGGGAGAAGCCACGC
GCTGGCGGTACTCTCGAATCCATCGTCAGCCAAGCCACACGCTCGGCGTC
GGCCCCGTGCAAGGCTCTCTTCAACGGAGATGATGACCTCGTGCCCTGGT
TTGATCCGCGCGGCACCGCCGCCGCCCAGTCCATGACCATGGACGCCTTG
GTCCCTTGCACCAACCGGACGACCTCCGCCGACGACCATTGCACCCGCGT
GCCGGAACCCAATCCGGGCGTTGGCACGTGTGCCATCGCCTGCTCCACAC
GTTTGGAGTCCTCCAGCGAGACTGGCACACTCGATCGCCGGCTGGAGCAG
GAGGCGCTCGCCAAGAAACGCCCGAGGCTGGAGCATGTTCCCGTCGAGGG
AAGCAGCAAGCAAAGCGTGAGCATCAGCGCTTCCTTCGGAAAGGACAATA
GCAGGCAAGACATGACGCTCGACACCTACGAGCTGGACACCGAAGTGGGT
TTCACTTCCACCTCTTTGGGATCGCCGGAAAACACAAGCACCGGCCACCC
TCGGGCGTCCTACACCAAATCCACCACAATGGTCGACGACCATGACTCCG
TTTCTCATAGCAGACCTGAGAAGGAATCAGGTTTTGAAGAAGACAAGAAG
GGCCAGACAGGAAAATCTTCCATCTCAACTAAGAGAAGCAGGGCTGCTGC
AATTCATAACCAATCTGAACGTAAAAGGAGAGATAAGATCAACCAAAGAA
TGAAGACTTTGCAGAAACTGGTCCCAAATTCCAGTAAGACTGATAAAGCC
TCCATGCTTGATGAAGTGATTGAATATCTTAAGCAACTACAAGCCCAAGT
CCAGATGATGAGCAGGATGAGCATGCCACACATGATGCTGCCAATGACCA
TGCAACAGCAACTTCAGATGTCCATGTTAGCTCAAATGGGCATGTTCATG
GGGATGAACATGGGAATGGGGACGATGGACATGAATTCAGTCACGCGCAA
CAACATCGCCGGAGTTCCCCCTGTTCTCCACCCTAATGTCTTGATGACCC
TACCTTCATGGGATGGCACCGGCGATCGCTTGCCCTCTTCTAGCACAACC
ATGCCTGATCCATTGTCCACATTTCTTGCTTGCCAGTCACAGCCAAATAA
CATGGATACTTACAACAGGATGGTTGCCTTGTATCAACAGCTCTATCAAT
CCACAACTTCCAATTCCAAGGGCTAG
>NnbHLH95
ATGAATCAGTGCGTACCACGCTGCGACCTCGACGAAACTCCCACCCCCGC
CGGGCTTACCACTCATCCCCACTCCAACTCCGATTCCGCTGCCACCGACG
TTTCAATGTTGAACACCGAAGTAGTAGAGTTGACATGGGAGAACGGCCAA
GTGGCGTTGCACGGGTTAGGTCCTAATCGGCCCATCGGCAAACCTCTCCC
TTCCACCACCACCACGACATCTAAGTACACGTGGGAGAAGCCACGTGCAG
GAGGCACGCTGGAATCCATCGTCAGCCAAGCCACACGCTTGGACCCCTCC
AAGGTTCCTCTCACCGGCGGTGATGACCTCGTGCCGTGGTTTTATCCCCA
TGGCACCATCGCTGCTCAGCCCATCACTATGGACGCCTTGGTTCCCTGCG
CAAACAGAACGACCTCGACTGATGACCAATCCAATCACGTGCCTGAACCG
AACTCCTTGCGCCCGGAGTCTTCCGGTGAGGCCGGCACTGTCGAACGCCG
CACCAAGGAGGTAGCACTCACCAAGAAACTTGCGAGGAAGGCTCTTGTGC
CGGTTACACATGAGCGAAGTAGCAAGCAGAGTGTGAGTATCAGTGCTACC
TTCGGCAGGGATAGCAGTAGGCATGATATGTCGCTTATTGATACGTACGA
ATTGGATCCCGACACGGGTTTCACCTCCAACTCTCTGGGCTCGCCGGAGA
ACACGAGCACCGGAAAACCTTCAGGCTCGTACAACAAACCTACGACGGTC
GACGACCATGACTCGAGGGAGCCAACAGGGTTAGATGAAGATAATAAGAA
GAAATCTTTTACCTCAAGTAAGAGGAGCAGGGCTGCTGAAATTCATAACG
AATCTGAACGTAAAAGGAGAGACAAAATCAACCAAAAATTGAAGACCTTA
CAGAAGCTGGTCCCAAATTCCAGTAAGACTGATAAAGCGTCAATGCTAGA
TGAAGTGATTGAATACCTAAAACAATTGCAAGCTCAAGTCCAGATGATGA
GTAGGATGAGCATGCCACACATGATGTTACCAATGGCCATGCAACAGCAG
TTTCAAATGTCTATGTTGGCTCAGATGGGAATGACAATGGGGATGAACAT
GGGAATGGGTATGATGGACATCAATTCCATTGCACGACCCAACATCACTG
GAATTCCCCCTGTTGTCCCCTCTGGTGTCTTCATGCCTCTGTCTTCATGG
GACAATAACTCTGCGGATCGATTGCCTTCTTCATGCTCAATCATGCCCGA
TCCCTTGACAACATTTCTTTCTTGCCAGTCAAAGCCAATCACCATGGATT
CTTACAGTAGTAGGATGGCTGCCTTGTATCAACAGCTCCATCAATCCGCA
GCTTCCAACTCCAAGAGCTAG
>NnbHLH96
ATGGACGACAAGAAGAAAGCTAATAGAGGGAATATGTCCACACAGAGTGT
CGCTGCTCGGCAGAGGAGAAGAAAGATCACTGAGAAGACTCAAGAGCTTG
GGAAGCTTATTCCCGGTGGGAATAAGATGACCACAGCAGAGATGTTTCAA
GCTGCATTCAAGTACGTGAAGTTTTTACAGGCCCAAGTTGGAATCCTTGA
GTTTATGGGATCAATATTCCAGGAAACCGGTAAGGATCAATTTCATATAG
AAAAACTCCAGGTTCTTGTGTCACCCACAATCCAAGAGAAGCTGTATTTG
GAGGAGAAGTGCTTGGTTCCACTAGGATCTGTCCAAACCATAGCAAAAGA
TCACGACATACAATCGAACCCGTTAATCTCCGAAGGGCTGAAGCTGTTTG
GTCAATCAGAGCATTTATAG
>NnbHLH97
ATGGCTGATTTTGCAGGAGAGTCGCAAAGTTTCAGGCCTTCCTTCCCTTT
CTTAGAGATCGACTCCAACATGGAACTAATGATGAACCAGCTCGCAGAGT
TGAACCCAAGTGGATTCCTAAATCCAAACTTGAACATACAGAGCTTCATG
GGTTTCTCCAATGACAATTTCTTCGTCCAACAGCAGCCGGATTTCTCTAC
AAGCTTTGCAGATAATAGTACTGCGGGTGTCCCTCACCGGTACGGTCCAA
ATGCTTTGCCAGTTATTCAATCCGTGGCTTCAGCTGGAGATGCTGTCGAC
CATGAAAGTAAGAAGCAGATGATGGTATCGGAGAGCAGCTCCGGGAACTC
TTCCGCTCCGGTCTCCGAAACAGGGTCGGGAGGAGATGATAAGACTAAGA
GAAAGAATAGCTTCGGGAGAGGAAAGAGAAAGAGAAACAATGAGAACGAA
GGGGAAACACCAAAGGAAGTTATTCATGTCAGAGCAAGAAGAGGCCAAGC
CACTGACAGTCACAGCTTAGCAGAACGGGTAAGAAGAGAGAAAATCAATG
ACAGATTGAGATGTTTGCAAGGCTTGGTTCCAGGATGCTACAAGACAATG
GGAATGGCAGTAATGTTGGATGAAATAATCAATTATGTACAGTCATTGCA
GAATCAAGTGGAGTTTCTTTCCATGAAGCTATCTGCAGCCAGTTCTTTCT
ATGACTTCAACTCAGAGATGGAAGCTCTTGAAACAACGCAGGGGGCAAAT
GCTTATGAAGCCCAAGAGATAGAAAGGGTGGTGAGAGACGGAGGATATGG
AGGTCTAACTTGCTTCAACTCAACATGGCCCTTTTGA
>NnbHLH98
ATGGCTGAGTTCGCAGGAGAATTGCAAAGCTTCAAACCTTCTTTCCCCTT
CTTAGAGTTCGACTCGAATATGGAACTACTAAACCAGATTGCAGAGTTGA
ACCCAACAGCTTTCTTGAATCCCAGCCTGAATTTACAGAGCTTCATGGGA
TTCTCCGGTGACATTTCCTTCGCCCAGCAGCAACCTGAATTCTCGATGAG
CTTTGCAGATGAGACGACGGGTCTCCTCTACCAAGGCAGTCCGAATGCAT
TGCCGGCAGTTGTTCAACCAGCTGCTTCCGTTGGAGATGTTGTAGTCCAT
GAAAGTAAGATTCAAAAAGCAACAGCGGCATCAGAGAGCAGCTCCGGAAT
CACTTCTTCTGCTACAGTTTCGGAAACGGGGTTGGGAGGAGATACTCATC
AGATTAAGAGAAAGAGCAGCCTAGGAAGAGGAAAGAGAAAGAGAAACAAT
GAGAAAGAAGGGGAAAAACCAAAGGATGTTATTCATGTCAGAGCAAGAAG
AGGTCAAGCCACTGACAGTCACAGTTTAGCAGAAAGGGTAAGAAGAGAGA
AAATCAATGACAGACTGAGATGCTTGCAAGGCTTGGTTCCAGGATGCTAC
AAGACAATGGGAATGGCAGTGATGTTAGATGAAATAATCAATTATGTTCA
GTCATTGCAGAATCAAGTTGAGTTTCTTTCCATGAAGCTTTCAGCAGCTA
GTTCTTTCTATGACTTCAACTCAGAGGTGGAGGGGGCAAATGCATATGAA
GCACAAGAGATAGAGAGGCTGATGAGAGAAGGTTATGGAGGAGGTCTCAC
TTGCTCCCAATCAACATGGCCCCTTTGA
>NnbHLH99
ATGTACATTGTGGTTAACCTGAAGAGATATCGAACAGTAAAGAAAGTCGG
GAAAATTACAATGAATGTGAGGATCATTGCGTGCTACCAATTAATGCAAG
TTTGTCAGATGCAGAGTGACCAACACATCTACCCTAAAAAGGTGGTAGCA
CCGCTCGCTTATCAAGTGAGCAGTGGCTATATGTATAATGCCCCTGTTGC
ACCTGGCTTAGGTTCAACTCTACCACCGGGTGCAAAGCAGACAACATCAT
TTCATGGGTTTGAATTTCAACCTTCTGAAGTCTTTCCAAAGAACTTCATC
ATTTTTGACCAGACTGACAACAGAAGCCGGATCATGTTCCATCCCACACT
TGCCAACAAATTTAATTGCCCTGGATTTGATATCTGTGGGGTTAACACCG
ACGAAAATGGGGTGAGGAACAGGGACAACGGAGAGTTTTCCACTCCCCTC
AAGGAGGACACAGAAGATATCAATGTTTTGTTAAGCTTGGAAGAGGAAGA
AGAGGAAGATAGGGATGATGTCAGCACTGCACGAACTAATGGCAGCTGCG
GAAGCAGTTCTCCTGATTCATGCTCAACTTATGGTTCAAAAACAAGCAAG
CGAAGGTTGTCATCATCCATCCAGAAGTCATTTTCTGGCAGTGGTAGCAG
CTGCAACAGTGAAAGTAAACGTCTGAGAATGAAGAAGATGATGAAGGCAC
TGAAGGGAATTGTACCTGGTGGTAAACAGATGAGTACAGTTGCTGTTCTT
GATGAAGCTGTTAGATACCTCAAATCTCTGAAGGTAGAAGTAAAGAAGCT
AGGGATAGGGAATTTCAAAAACTGA
>NnbHLH100
ATGCAACAACAGCACCTGATGAGTGGCGGAGGAGGAGGAAGTGGTGGTGG
GTATGAAACCAGCAGAGGATTGGCAAGGTTCCGGTCGGCTCCGGCTACGT
GGTTTGAGAATCTGCTGCAAGATGACGAGCCATTAACACAAAACCAATGC
TTGCCTCAGGTTCCTTTTAGCACTTCAACCACAGCCCCCGTTGGAAACTC
TGCAAATTTCAGTTCAGACGAAGGTGATGCAGCTTTCTTCGAGACAAGTG
TCGCCAACACGGGGTTTGGTTTCCTCACTAGACAAAACAGCTCTCCGGCG
GGATTTCTGGGTCATCTCACTTCACAACCGAGTATCGGATGTGATGGTTT
CATGACCAACTTTGATATTCCAAGCAGCATGGACTATCTGTCGTTGCCGG
ATTTTCCTTCAAACAAACGGCCGAGGGATTTGGGTTCTGAGCAAGAAGCT
GCGACGCACTTTTCTGCTGAGTTGAAAGGAGAGCAGAGTGTTGGGTTACA
GAGTTTTTCTGATATGGAGATGGAGAGGGTCTTTTCAGATTCTGTTCCTT
GCAGGGTTCGAGCTAAGCGTGGCTGCGCAACCCATCCTCGTAGCATTGCT
GAGAGGGTGCGGAGGACCCGAATCAGCGATCGCATAAGGAAGCTTCAAGA
ACTGGTGCCAAATATGGACAAGCAAACTAATACTGCAGACATGTTAGAGG
AAGCAGTTGAATATGTTAAGTACTTGCAAAAACAGATTCAGGTACTCTGT
TGA
>NnbHLH101
ATGGATTCTCACTTGCAGCGAACTCTCAGAAATCTTTGTTTCAAGACAGA
ATGGAAATACGCCATCTTTTGGAAGCTTATACCTGGAGTTCGCACGATGT
TGATTTTGGAGGGTGCTTATTATGATCACAACGAGCTACCTGATCCTTCA
GAGAATATGTGCTCTAGAGATACTCTTATGAGCATGAATGATGGATACCA
CCTGCAAGACCTGATTGAATTAGCCCTGGCAAAGATGTCACATCTTGTAT
ATTCTCTAGGAGAAGGTACTGTGATGGGTGGCAAATTCAATTTGCAGCTG
GCATTAGGGGATTTCCTTCCTGTTGTGCAGACCATTGCTGCTGTAGCTGT
TGTTCCACATGGAGTGATACAACTTGGATCTTTAAATATAGTCAATGAGG
ACTTGAAGTTAGTAAACCATATCAAGGATGTATTTTCTTCACTTCAAAAT
TTCTCTATGGAATTTGTGTCCAATCAAATGCAAAATATAAAGATGATCAC
CTTATGTCCATCAGAGGTATCAGCAAAAAGTTCAGATTTAGGTATCGTAA
ATCAGTGGCTAGACAGAGTAGATAAAGACAAGAGCAACAGAAGCCCAGAT
TTTCAGTCTAACCATTTGCCATCTATTGGAAGGCATAATAACTTCCATCA
TGTTGTTGTTCCACTGCCTGATCTTAATGGGAACAAGGAAGTTAACACAG
TTGAACACATAGAGGTTGAATCTCCCACATTGAGCAGTGATGAGAGAGCT
CAGTTTCTTTATGCAAGGTCTAGAATCTTTAGTTTGGAGAACCAAAAAGA
GATACATATGCAACTGCTCGAGTGCAAAAAGTGCAGAGAGGGAACTAATT
GCTGGAAGGATTTTGTTTGCCAAATAGAAAAAGATGCACCAGAGTTGCAG
AATTTACTCAAAGAGAATGCAATAATAAATACTATGAATCCCTTAACCAA
GTATGGAGAAGATTGCCCCTTCTTGCATCCAAATCTCTTTAACCCTGCAT
CATCATATACAGAAATGTGCATCGGAGTCTATCTTCAGAATGAGGGGCTT
CACTTTCCTGGACCATCAGAAGGCTTGGAGCAGAACACGGACTTCAGAGC
TGAGATCAATTGCATGGACACTGACAACAATTCACTTAGGCTCTCTACTG
TCTGTGAGCTGGATGAAGCCCTTGGACCGGCTTTTAGGAGAGAGCAATGG
TGTTCTCCTCGGAATGAGGTTGAGGGGGAAGAAACTGGAATACCCGTTCA
GTTCCAGGAGGGTATGGGCAATAGCCAGTTTATACTAGAGAATGGATCAG
AGAATCTTCTAGAAGCAGTTGTAGCAAATGCTTGGCAAGGTACTGACATT
GTTAAGATTGAGTTCTGTAAGTCAGAAGATTCACTAGGACCAACAGAAAA
AATAACAGAGTTGTGTTCCCATATTGAGAATACTCATAATTCAGGTGGAC
TAGCTGAATCCTCTCACGAGAAGGATTCACTTTGCAGCTTGGCATGTACA
CGGAATTCAACAGAATCAACTGTTGTAACGACTCAAAGGGAATTATCATT
AACAAAATTCAGTAAATGCAGCCAGAAAATGGAGAGGAGTGTAGAACAAC
CAAAAGTCAATAAAAATAAGGCTATACATGGTCAAATTTGTAGGCCTAGG
CCAAGGGACAGACAACTGATCCAGGATCGTGTTAAGGAGCTGAGAGAGCT
TGTGCCTAATGGGCCCAAGGTAAAAATGGTTGCACAGTGCAGTATTGATA
CACTGCTGGAGCGTACAATCAAGCACATTCTCTTTCTTCAGAGTGTCACT
AAACATGCTGACAAGCTAAGGAAATGTGCTCAGTCAAAGTTGCAGTGCAA
GAGAATGGATCTACTAGGATCCTATAATCATGAGTACAATTCAAGTTGCA
ATCTAGAAGTAGGAATCCAGATAAAAACTTGTCCAATAATAGTGGAGAAT
CTTAACATGAATGGACAAATGCTTATTGAGATTTTGTGTGAGGAAAACAA
CCATTTTCTTGAGATAGCTGCGGCTATTAGAAGCTTGGGTCTAACAATAT
TGAAAGGTTTAATGGAAGCTCATGATGAAAAGACGAGTGCATGCTTTGTT
GTTGAG
>NnbHLH102
ATGAATCGAGGTGTCTTGCAGAGCTCGCCGGTGCAACAAATGATCACCGG
AAGCCCTAACTGGTGGAACATTAATGCCATGCGCCCACCCGCTCAACAAC
CCTCACCTCTCCTTCCTTCTCCCACCTCTCTTTTTCCTCAGTATGCACTA
CCTCCACCTTCCTCTCTTCCTTTAACATCTTGGCCGCATGATTACCAAGA
ACTTCCAGAGTCATGGAGCCAACTACTACTGGGTGGCTTGGTAGGCGAGG
AAGACAGAAGTGCTCTAGGTCATTTTCAGGCTAAGAAGTTGGAAAATTGG
GAAGACCAATTGCTCTATCAATCGCCAAGTAGTGTTCCTTCTGTTGATGT
TAAACAAGAGGTCTCTGAGAATGGTTACGTATATGGTCATGGAAATGAAG
AATTTCAGTCTGCGAGGTCTTCTTGGTCTCAAGTCATGCCTGCTTCCTCT
CCAAGATCCTGCGTCACTAGTTTCAGCAGCAATATGTTGGATTTCTCTAA
CAGCAAGTCAGATGGAAAGCATCAACAACCAGATCACTCATCTGAGGTGA
GGAAGGAGAAACTAGGTGACAGAATAACAGCCCTCCACCAGCTAGTTTCT
CCATTTGGGAAGACTGACACGGCTTCGGTCTTGTTAGAAGCTATTGGGTA
TATTAGATTCCTTCAGAGTCAAATTGAGGCTCTCAGCTCCCCGTACTTGG
GTACTGGATCAGGAAACATGGGGCAACAGCAGTCTGTTCAAGGGGAGAGG
AATTGCATATTTCCTGAAGACCCTGGTCAGTTGTTGAATGATAACTGCAT
AAAAAGAAGAGGAACTCCTGAGCAGGATTCTGAGGATGAGCCGAAGAAAG
ACCTGAGGAGTAGAGGGCTGTGCCTCGTACCCATTTCTTGCACTTTGCAT
GTTGGGAGTGACAACGGGGCGGATTATTGGGCTCCGAGTCTCGGTGGGGG
ATTTCGATAG
>NnbHLH103
ATGGAGCGGATTTCGTGTTTCGATAGCAGATCTGAAGGTTGCAAGGATGA
TAAGCAGGAAATGGCGGAAGATAGCTTTGAATTCGGTGACGGAATATTAA
TGACGGAAAATCTTCTACAAGAAGCAACCGTTCCAGGGAGCTCTTTCACC
GCTCTTCTCGGACTCCCGGCGAATCAAGCTATGGAACTCCTCCAAGATCC
TCTTTCCGGCAAACCTCAGACGGTTATCGCCCCGGAGATGTGGAGAGATA
GCCGGAGTGGACAGGAGGACATGCGCTACACATTCAACTGCTCTCCAACC
TTTCCTACCGACGCCGCTCTTGTCGAACGAGCGAGCAAGTTCTCAGTCTT
CGCTGCCGCACAGAACTCGACTGACAAGTGCCCTGTTCCTTCGAATTCAA
ACGAGAATTCGCTCAAACCGAAGAGCGAGCCCGCCGATTCCGAGTCAAAC
CCGAGCTCCTGCCTGGTTTCCTCCGATCCCGCAACGCCGAGCGAGAACCA
GGCGTCGACGAAGCGGAAGGAGCGAGAAAAGAAGGTTAAGGTCCCTGCTA
AAAGGAGCAAAAACGTGGAGAATGAGAGTTCGAAAGCAGGCGAAGCGAAA
GACGGCGAGAAGCTTCCTTACGTTCACGTTCGAGCTCGTCGTGGCCAAGC
AACTGACAGCCACAGTTTAGCAGAAAGGGCGAGGAGAGAGAAGATAAATG
CTCGGATGAAGCTCCTCCAGGAACTGGTCCCAGGCTGCAGTAAGGTTAGT
TCTCTCTTCTTTGTCATTTTGAATGAATCTAGGGTCATTATCATTTCTGG
TACGGCGTTGGTGCTGGACGAGATAATCAACCACGTACAGTCTCTACAGC
GCCAAGTGGAGTTCTTATCAATGAGACTCGCTGCGGTTACCCCGAGGATC
GACTTCAGCCTCGACAGCTTTTTCGCCGCAGAAAGTGGATGTGTAACGCC
CAGTAGCTGCCCCAGCACAGTGACGTTTGAGCCATTGATGTGGCAGCAAC
AACAGAATCAGCCTCTATGGGAGGGTGACGTGCTCCAACGACAGATGTGG
GAAAGAGATGACAGCCATAGCTTCCTTGCACCGGAGAACTTCCTTTTCAG
TTACAACTCAGCAAATTCAGCAGGTAGCAGGGTAGTGAAGAGGAGCAGTC
AGCAACTCAGCATTCCTTGGGGTTTCGATGTTTATGCGGTGTTGGCAGAG
ACATCCAGAAAACCCTAA
>NnbHLH104
ATGGAGGAGCTCCAAGAACCCATCAATCCCTGTTTGCTTGGAGTTGGAGA
ACATTTGAACGCGGAACTCTTAGAACAGGGAGTAGATGCTTTACATATTA
CTTGCGGACCATCGTCCATCAGCCTCGAGAACCTGAGATTGGAGCAAGAG
CGACAAACCTTGGCAATGCCAAGATTAGAACTCAAAATGCCGTTTCTTCA
GATGTTACAAGACGTAGAAACACCGTCATTTGCGGAATCCAGCTTTCAAC
TTCTGCTGAGATTACAACAGCAGCAGCGGCAGAAGCCATGGGAGAGAAAC
AATTGGATCGAGATGGAATCCCACGTTCAGACGCTGGAACAGGAAAGCTG
CATCACCTACGATTTATCGGAAGCACATTCGCCAGTTAAATCCGAAACCA
AGGCGCCTCATCATCCACAGTCATCTTCGTGCCTGGAAGTGGTGGTGAGT
TCCGCATGTAATGGGGAACACAATTCACCGGAGAAGTGCAGAGGCGGAAA
CTCGAGCTGTCCTAGGTTTACCAAGCCTGCCACCGCAGTTACTCGGGAGA
GGAGAAAGAGAAAGCGAGAAAAGCAGAGCAAGAACAAGGAGGAGGTAGAG
AATCAACGTATGGCTCACATTGCCGTCGAACGGAATCGGAGGAAGCAGAT
GAACGACCATCTCAGCGCTCTCAAGTCCTTTATGCCTTCTTCATTTATTC
AAAGGGGTGACCAAGCATCGATTATTGGGGGTGCCTTCGACTTTGTGAAG
GAATTGGAGCAACTGTTACAATCTCTGCAAGCTCAAAAGAGAATGAAGAA
GTCGGAAGAGGAAGACGACGACGTCAATGACAAAACCGGCAGGCGGGAGC
GGGAATCCTCGTTACCGTGGTCGACGCATTGGGAAGAGAGAGGTAAGAGC
AAGGAGGAATTGAGAGAGGAGAACAAATCGACGGTGGCGGATATAGAAGT
GGTAGTAATGGAAGCACACGTGAACCTGAAAATTTTATCTCCCAGGAGGC
CTGGACAGCTTCTGAAAACCATTGCTGCTTTAGAAGATCTCAGATTAGCC
ATCTTACACCTTAGCATTCATTCCTCCCAAGGCTCTGTTCTGTACTCTTT
CAATCTCAAGATGGAAGATGACTGCAAGCTAGGATCAGCTGATGAGATTG
CAACAGCCGTCCATCAAGTTTTCAACCTCATCAACGACCATTGA
>NnbHLH105
ATGCCTTTTCCAAGTTACTACGAATGGGAGGATAATAGTTCAAATCGGAA
TTGCTTTCTCTGGTCACTGGAGATGATGAACGATGGACGTCCGACTTCAG
GTTCGAGAATAACGGCGGAGGCAAAAGCGGTGGCTGCATGTAAGAGTCAC
AGTGAAGCTGAGAGGAGACGCCGGGAGCGGATCAACGGTCACCTCGCCAC
CCTTCGTACTCTTCTTCCAAACACAACCAAGACGGACAAGGCAACGTTGC
TAGCAGAGGTGGTCCGGCATGTGAAGGAGCTGAAGAAGCTTGCTGCCAAC
TTGGCAGCACAGGATGGAGAAGGATGCAACGGCAGCAGCAGAGAGTGGGC
GTTCCCGGGTGAGACGGACGAGCTGACGTTGGGTTACTGCGACGAGGAAT
CGAAGACGATAAAAGCGTCGTTGTGCTGCGATGACCGACCGGACCTGCTG
TCGGATCTGACGAAAGTGCTGAAGTCAGCCGGGGGGAGGGTAGTGAAGGC
GGAGATGGCGACGTTGGGGGGTCGAACCAAAGGCGTGTTTGTGATAGAAA
GGCGAAATGGGGGAGGTAGCGGAGATAACGAAGATTTGGAGATGCTGCGA
AGGGCACTGAAGTCTGTTTTCGACAAGCCCGTTTTGCCTGCTTGGGGCGA
GATATTGCCGGGAAATAAGCGGCCGCGTCTTTTCCGGCCAACTCATTACC
AATAA
>NnbHLH106
ATGGAAACCGAAGTAGGAGCTTTTTCCTTCCAAGAACAGAACCAGGCAAC
CCTGAATCCAAGACCCAGATACCTAGACATGATCTCTTCCTGGCTAGACC
AAGATGACATTTACAACCCTACTTTTCCCCAAGAGGTTGAAATGCTCAAC
GATCCTTTGTTCCAATTCATAACCTCAGATCTTGAGTCCAATCTATTCTC
CCACCCACCAAGACCAGACACCGACGAATCACTTGTGCACTTGCATGACT
TCGATCCCCAGCCCAGCCCTGAAAGCGTCCAAAGTGTCGATACGAAACTG
ACCCAGAACCAAATGTTAGTAGACGTGTGCGACGCATTTCTAGATAGCGA
CTATCTCGGATTAATTGCACCGGCGGAGAGTCAAGGTAGCATCGACGATC
ATGTCTTTCAGTCCATAATGGATTCAACGACGCCAACGCTTGTGGATTCA
GTGGAGGTTGACACTCCTCAACCAATTAACACTAATGCTGTTGATAATGC
AACGACGACGGAACCTCAACCTTACGTTGAAGAAGACGATGAGGAAGCAA
CGGATGATGACCCAAAGCCAGGTGTGCCGAGTTGTAAGAATTTGATTTCG
GAAAGGAACAGAAGGAAGAGACTGAGCCAGCAATTGCTTGCTCTTCGTGC
TCTTGTTCCAAATATTACTAAGATGGACAAAAGATCAGTGTTAGTGGACG
CTCTATCGTATCTGAAGGGCATTCACGAAGAAATTGCACGGCTTCAAAAG
GGGGTTAAACAACAACAGCAACCCAAAACGTTGAACAACTTGCCGGAGAC
ATGGCCGGATAACCCAACCTCAATTCCCCGCACCCGGCGGCGGGGGTCAG
CTTCCAACGCCACTTCGAGGACCAAACCCCATATTATCGAGATGGAGACA
GAAAAAATGGAGGATCGGAGATTTATTGTGAAGATAACGTGCAAGGGTGG
CAGTGGTGCGGGAGGAGAAGTTTTAAGAGTGATGGAGTCACTCGGTTTCG
AGATTACTTACACTTCACTCGAGAGGATCAAGCCACAATTTATTCAAACC
ACGGTTTTCTTTAGGGTAAGAAAACCCGTGAAGATGACGGAGGAAAAGCT
AAAAAATTATATTGCAAGCACGGCTTTGAAATCAGGTCTGAGCATTCAGA
AACACTGA
>NnbHLH107
ATGCCCATGGAACAAATGTCATCTACTTCCGGTGGATTGGGTGCCAAAGT
AGTAAATTCTTATCTGTCCAAGAATATCTCGAACCAACATGTGGTAGCTG
AGAGGAATGAAAACTTGCCTATCGCACAACCTCTTCCTCACTGGATTTAC
CGGCAACAACCATCTCATAATCAGGCTAATTTTTCCCCTGAAAGTTCAAC
AGAATTCTGTGATATTCCTGCTAGAGATGTAGCAGCTGGTGTTCTTTCAC
CTGTTGGCAGCATACAAGTTGATTCTTCCTTTGATGCTTTGAAAGCCAGA
CAACTAACGCACATAGTCAACGGCAATGATCCTGAAGCCTCGAGTTCTGC
AACAGTTCAACATGGAAAGATGGATGGAGAAAATTATAATGTTCCAATGG
CAGTTCATTTGAGGCCACTCGGTGAAGGAGAAGTGGAGAACAAATTAATG
GATGTAGAAAACCAGAATCTCTCCCAAAATCATGCTTCAAGTAAAAAAGA
GTCAAATGAAGATACATGCAATGTTTTTCAACCATACCCAGAAGTAACCA
TTGCAGTCTCAGGTTCACCTTCCAAATTGTGTGGCAGTGTATCCAGAAAG
AGGGCCTCTTCTCGTAGTAATATAACTGACCGTCTCCGCAGAGCAAGGAT
TGGTCAAGGGTTCAAAGCATTGCGAGAATTGCTTCCGCATTTCAAAGAGG
GTAATAAAGCTTCTCTACTGGATAATGTTATTGACTATGTCAAGTATTTG
CAGTTTCAGATTAAGGTCTTAAGTCAAAGCAAACTGGGTGGTGAGGCAAT
TAATGCTCCTCTTGTTCATCTCGAGGGTTACGGCCATTACCTGCTTAATC
AACAGATGCTGAAGGAACCCCTTGAAGAGATAATGGGACGGTTGATGGAG
GTGGACATGGGAAAAGCGACCCAGCTGTTGCAAAGCAAAGGCCTGGCTGT
GATTGAAGATAGTTTGGCAGAAAAGCTCTTCCAAGCTGGGTAA
>NnbHLH108
ATGAAAGAAGTAGGAGATTTTTCCTTCCAAGAAGAGAACCAACCGACAAT
TGAGACAACCCCGAATCCAACAACCAGGTACGTAGACATAATCTCTTCTT
GGCTAGACCAAGATGACACTTACAACCCTAGTAGTAGCTTCCCCCAAGAG
TTACAAGATCTTCAAATGCTGGATGACCCTTTATTCCAATTCATAACCTC
GGATCTAGACTCCAATCTTTTCTCCCTGCAACCACCAAGACCACACACCC
ATGAATCACTACTGGACTTCCCTAGCTTCGATCCCGGCCGACCCAGCACT
GAAAGCGTCCAAATTAGTGTTGATACGACGCTGATCACCCACAACCATCT
GGAAGTAGATGTCCGCGACGCATTTGTAGATGATGGCAACTATCTTAGCC
TTCTAATTGCACCAGAGGAGAGCCAAGATAGCATCGACGATCATGTCTTT
CAGTCCATAATGGATTCAACGACACCAACGGCTCTGGATTCAGTGGAGGT
TGACACTCCTCAACCGATTAACACTAATGCTGTTGATCATGCAACGGCGA
CGGAACCTCAACGTTACGTTGAAGAAGACGATGAGGAAGCAACGGATGAT
GACCCAAAGCCAAGTGTGCCGAGTTGTAAGAATTTGGTTTCGGAAAGGAA
CAGAAGGAAGAGACTGAGTCAGCAATTGCTTGCTCTTCGTTCTCTTGTTC
CCAATATTACTAAGATGGACAAAAGATCAGTGTTAGTGGACGCTCTGTCG
TATCTGAAGGGCATTCATGAAGAAACTGCACAGCTTCAAAAGGAGCTTAA
ACAACAACAACCACCCTCGTTAATCAACTTGCCGGAGACATGGCCGGATA
ATCCAATCCCAAATCCCCGTAACCGGCGGGGGTCAGCGTCCAACATCACT
TCGAGACCCAAAACCAAGATTATCGAGATGGAGACAGAGAAAATGGAGGA
TCGAAGATATGTGGTGAAGATAACATGCAAGGGTAGCACTGGTGTGGGAG
GAGAGATCTTAAGAGTGGTGGAGTCTCTCGGTTTCGAGATTACATACACT
GCGCTTGAGAGGATCAAGCCACAACTTCTTCTGACGACAGTTTTCGTTAG
GGTAAGAAAACCCATGAAGATGACGGAGAAAAAACTAAAAAACTACATTG
CAAGCACGGCTTTGAAATTAGGTCTGACCATGCAGAAACATTGA
>NnbHLH109
ATGATGAACACTGCTTTACCGGAGATGTTACATTGTCTACAGACACCGGA
AAATCTCGCCGGAAACGGTGCGGACCTGACTGTTTTGGAAAGACAACGTG
CACAGCTGAAATGGCTGCAGCAGCAACAACAACAATATCAACAAATATAT
TTTAGCGAAAGCCAATTCAATGTATTTTTACCTCCGACAACAGACGCACT
GCAGCTTCAGGATTTGATCAACAATGATACGACACTTCAGAAGCTTGTGA
ACCGGTCGATGAAGGCCGACTCGGGTTTGGCAAATGAGTGGCCGGATTTC
GGTAAATACTCCACAACCAGTACTGGGTTTGCTGGCCAGGCTACGAGCTT
TGCGTCGAACGGGTTAGAACCTAATTCTTTAGCGATGGGCCACTGCCTTT
CGAGGACTTCTAGCTGTCCACCGGCGATGACCCTGCCAGATGGAGAAGGG
AGAGACTCGGTCTTCATCGCCTCCGTGGTTGAGAGAGAGCGCATGAAAAA
GAGAAAAGCGGATGAGGCGCAGAACCCAATGGTTACTGTATCTGAGGACA
TAAGAGATAAGCGGGTCAAAGTAGATGCAGAAGAGATGGAATCCAAGATT
ACAGAACAAAACACCTCCGCCACCATCTCCGACACACCCCCTACGACCAC
CACCCACAATAGTAACAAGAACGACAACGCCAACAACAACAATAATAGAG
AAGCTTCGTCTGACACTTCAAAAGAGAATCCAAAGGCTCCTCAGGTTCCA
AAACCAGATTACATTCACGTGAGAAGGGAAAAAATCAGTGATAGGATGAA
ATACTTGCAAAATTTAGTTCCGGGGTGCAATAAGATTACAGGCAAGGCTG
GAATGCTGGACGAAATCATCAACTATGTCCAATCTCTCCAGAGACAAGTA
GAATTTTTGTCCATGAAACTCGCTGCCGTGAACCCGAGGATCGATTTCAG
CGTGGACAACCTCTTCAGGAAAGAGAGTGCACAGACTTTTCCTGCACCTG
ATTGCACTGGTAATTTTTCGACGGCCGGATTGTCATCGGAAATGGCCAAT
CCAGCGTACCTTCAGTTTAATCCAGTCCACCAAGTAGTCTCGTTGGATAA
TCCCCAGGAGATGGCACTTCGTAGGACCTTCAGTGCTCCAATGGCGGTTC
CCGCCGACACATTCAACGAAACGGCCTCCTTCACTCAAGTCCCACACTCT
TGTTCAACTTGGGAGAACGATTTACAAGGTCTATACAATATGGGGTTTCA
TCAGCAAGGAAGATCATCAGCTGGGTTTCCGCCTCATGCATTTCCAGGCA
TGCCGGAAGCCAACAATCTCAAGATGGAGATGTGA
>NnbHLH110
ATGCCCTTCCCCTCCCACGTTTCTGATCAAAATTATGTATCCAAGCCCGG
GCATGGGACTAAGAGGGTGAATCCGGCGACGACGAGGCCGGCGCAAGATC
ATGTAATAGCAGAGAGGCGACGAGATAAGCTCAGTCAGCACTTCATAGCT
CTCTCAGCAATTGTTCCTGGCTTCAAGAAGGCTTCTGTTCTTGGAGACGC
TATCAAGTACTTGAAACAACTGCAACAGCGAGTGAGGACATTAAAAGAAC
GGGCCGAGAAGAAAACATAG
>NnbHLH111
ATGGATTCATTCCAGGACAGTAGTTGGAATCTTCTCGATTATAGTATAAT
CGAAGACGGAACATCTACCGATTTCTATTGGAACAATCAGGACTGCTGCT
TGGATTTTGATGTTTCACCTATCGAGTCCATTCTCCAAGAAAAAGCATGC
ACAAGAAAGAGGGGACGCAATGAGTCATGCAGTGGACCAGGATCCAAAGC
TTGTCGTGAGAAAATGCGTAGGGACAGGATGAATGACATGTTTTCAGATT
TGACCTCAATTTTGGAGCCTGGGAGACCTGCTAAGACTGACAAATCTGCC
ATACTTGGTGATGCTATTCGTGTTCTGAACCAGCTAAGAACAGAAGCTCA
GGAGCTTAAAGATGCAAATGAGAAGCTTCAGGAAGACATAAAGAACTTAA
AGTTAGTTGGAGTTTTGCCTAAGAGCCTAAACAATCTTCAGTTCCTTGCT
TACTTGGATGTCAGTTCGAATAGACTTGAGGGCAAGATAAAGTTGGGGGG
TTCAGGTAGTTGTAGGAATTTGCAGGAGTTGGTCTTGACTTACAATCAAT
TTAATGGAGAAATACCATCAGGCTTGGGCAATTGCAGTGGCTTAATATTC
TTGGCAGCTCTGGGTAATAAATTAACAGGTCAAATCCCCTCTTCCTTTGG
ATTACTAACTAAATTGGAGCTACTTTACCTCAATGAGAACTCTTTGTCAG
CGGTAATTCCACCAGAGATTGGGACCTGTAGTTCCTTGAAGGAATTACTC
TTGCAGAAAAACCAACTCGAAGGCAAAATTCCAAGTGAGTTGGGATCTTT
GAGTAAATTAGAGGAACTTGCGTTGTTTACAAACAGATTGACTGGAGAGA
TTCCAACCCTCAAATATCTCTCTGTCTATCAGAACAATTTGTCTGGGGAA
TTACCTTTAGAGATTCCAACCCTCAATGTCAGTGATGATGAGGCAGGAAA
GGGCCCTAATGCCGCAGAGGCCTTGAGGGCTCAGGCAGAGAAAAATGAAC
TTCGTGAAGAGAAGCTCCTACTGAAGGCAGATAAAGAAAGGATGGAGCAA
CAGCTCAAAACCATGAGCATTATGCCTACGGGTTTTGTTCCGCCAGTTCC
TGCAACATATCAAGCTGGAGCAAATAAATTGATGACCTACCCTAGCTTTG
GTGGCTTCCCGATGTGGCAATGGATACCCCCAGCTGTTCTTGACACATCT
CAAGACCATGTTCTCAGGCCTCCTGTGGCTTAG
>NnbHLH112
ATGACACCTGAATGGAGCGATTGTGGCGCAGCCGGATCAGACGGCAAGCC
CAGCGGTGGCGTCGATGCTCGGGAGCGCCACAAGCTCGCCGAACGTGAAC
GCCGTAAGTCCATGCGAGAGCTCTTCCTATCTCTCCATGCTCTCCTCCCT
CACGCCAACACAGTCCGGAAAGAACAGTCGGCCATCCTTGACGAGATAAT
CAAATACATCCCCTTAGCTGCTGCTCGCCTTCGCTCACTTCAGAACCGAG
GGGATTCTCCCTCCAGCTCCGGCATCTCCAAGGCCTCGCCGACTGTTCTT
GTCTCCGACCGTAACTCGACCTCGCCCAACTCTACAGACTGCGACATCCG
AGTCGCTCCCGAGTCTTCCTCCTCTGTGGCCATTCGTATACGAGGGGACC
GCGTCAACGTTTCTCTGTCCGATACCAGGGGTAATTCAAAGGCATTCTTA
CTATCTGCCATCTTCGATGAGCTCGAAGCTCATCAACTTGAGCTTATCCG
ATCTACCCATTGTCGTGATGGAAACAAAATACTTCATCATTCTGAAAGCA
AGATTTGCGATGGGTTGGATAGATCTCCAGCTTTGTTGAAAGCAAGACTG
CAAGAACTAGCTTGCAAACTGCACCGGCTTAGAAACTCATCCTCGCTTAA
GGAATCTTTTGACCAGCTAGACTAG
>NnbHLH113
ATGACAATTGAATGGAGGAGCGATTGGGACACAGCTGGATCAGACGACAA
GCCCGGCGGACGATCAACCAGCGGTGGCGACGACGCCAGAGAGCGTCACA
AGCTTGCCGAACGTGAACGCCGGAAGTCCATGCGAGAGCTGTTTCTTTCT
CTCCATGCTCTCCTTCCTCACGCCAACACAGTTCGAAAAGAACAGTCAGT
AATCGTCGACGAGATCATCAAGTACATCCCCTTAGCTGCGGCTCGCCTTC
GATCCCTTCAGAACCGAATGGAATCATCGTCATCGTCGGCTGCTCCCAAG
TCGTCGCCATCTGTGCAGGTCTCCGACCGTAGCTCGGCCGCGTCCAACTC
AACTGACTGCGACATCCGCGTTGCACCTGAGCCTTCTTCGTCTGTATCGA
TTCGCATCCGAGGTGACCGTGTCAATGTGTCTCTGTCTGACAGCAAGACC
ACCTCGCAGGCTCTCTCACTCTCTGCTGTCTTGGATGAGCTCGAAGCTCA
TCATCTCGAGCTTATCCGCTCTACTTACTGCTGTGATGGAAGTAAAACAA
TTAATTACTCTGAAAGCAAGACTGAATATAGTTGCACTACAAATGCAGCA
GATTCACATTTGCTGCAACCTACACTGCCGGGATAA
>NnbHLH114
ATGACAATTGAATGGAGCGATTGGGACACAGCTGGATCAGACGACAAGCC
CAGCGGACGATCAACCAGCGGTGGCGTCGACGCCAGAGAGCGTCACAAGC
TTGCCGAACGTGAACGCCGGAAGTCCATGCGAGAGCTGTTTCTTTCTCTC
CATGCTCTCCTTCCTCACGCCAACACAGTTCGAAAAGAACAGTCAGCAAT
CCTCGACGAGATCATCAAGTACATCCCCTTAGCCGCGGCTCGCCTTCGAT
CCCTTCAGAACCGAATGGATTCGTCATCGTCGTCGGCTGCTCCCATGTCG
TCACCAGATGTGCAGGTCTCCGACCGTAGCTCGGCCGCGTCCAATTCAAC
TGACTGCGACATCCGCGTTGCACCTGAGCCTTCTTCGTCCGTATCGATTC
GCATCCGAGGTGACCGTGTTAATGTGTCTCTGTCTGACAGCAAGACCACC
TCGCAGGCTCTCTCACTCTCTGCTGTCTTGGATGAGCTCGAAGTTCATCA
TCTCGAGCTTATCCGCTCTACTTACTGCTGTGATGGAAGTAAAACAATTA
ATTACTCTGAAAGCAAGGTTTGTGATGGGTTGGACAGATCTCCAACTTTG
TTAAAGGCAAGACTGCAAGAACTAGCTTGTAAACTGCAAAAGTTGAGAAA
ATCGTCCCCGCGTAAGAGATCCTTTGATCAGCTCGACTGA
>NnbHLH115
ATGGCAACTGCTGAATGGGGCAGCGACTGGGACGCAGCGGCAATAGACGG
CAACCCAGAAGCAGGCGACGTCAATGCTCGAGAGCGTCACAAGCTCGCCG
AGCGTGAGCGCCGCAAGTCCATGCGAGAGCTCTTCCTGTCACTCCACGCC
ATCCTCCCCCACGCCAACACGGTTCGAAAGGAGCAGTCGGCAATCCTCGA
CGAGATTATCAACTACATCCCTATAGCTGTAGCTCGCCTTCAGGCGCTCA
AGAAACGCAAGAATTCCTTCTCCCCCTCCGCTTCCTCCATGACCAAGCCA
ACTGTTCGCATCTCCAACCGTAACTCCGCCTCCTCCAACTCCACTGATTG
CATTATCCGACTGGTGCCCGAGCCGTCGTCATCGGTGGCCGTTCGGCTCC
GAGGCGACCGTGTCAACGTGTCTTTAACTGACATCAAGTGTGACGGACAG
ACTTTCTTACTGTCTGCATTTCTGGATGAGCTCGAAGCTCATCACCTTGA
ACCGGTTCGGTCTACTCACTGTCGAGATGGAAGCAAAATACTTACTCACT
CCGAAAGCAAGATTCCCGATGGGTTGGAAAGATCTCCAGCTTTGTTGAAG
GAAAGATTACAAGAACTAGCTTGCAAGCTCCAGAAGTTAAGAAGTAATGT
CTCCCTCAAGAGATCCTTTGACCAGATTAGTTGA
