# Supplementary material for: Genome-wide analyses of the bHLH gene family reveals structural and functional characteristics in the aquatic plant Nelumbo nucifera
Source: PeerJ. 2019 Jun 14;7:e7153. doi: 10.7717/peerj.7153 (PMC6573809; doi:10.7717/peerj.7153)
Supplement: Supplemental Information 4 [file peerj-07-7153-s004.xlsx]

## Sheet: Sheet1
Table S2. The Ka/Ks ratios and estimated divergence time for WGD/segmentally duplicated NnbHLHs.
Duplication gene pair		KS	KA	KA/KS	Divergence time (Million years ago:Mya)
NnbHLH1	NnbHLH29	0.1192	0.1756	1.47315	8.39437
NnbHLH1	NnbHLH60	2.4957	1.9844	0.795128	175.754
NnbHLH1	NnbHLH59	1.2884	2.3301	1.80852	90.7324
NnbHLH3	NnbHLH4	0.3814	0.2712	0.711064	20.8592
NnbHLH4	NnbHLH2	0.6002	0.6321	1.05315	42.2676
NnbHLH6	NnbHLH8	2.1473	1.5414	0.717832	151.218
NnbHLH6	NnbHLH16	2.0219	1.7283	0.85479	142.387
NnbHLH6	NnbHLH36	1.5795	1.3846	0.876607	111.232
NnbHLH6	NnbHLH97	0.7682	1.2606	1.64098	54.0986
NnbHLH6	NnbHLH109	1.7062	1.5284	0.895792	120.155
NnbHLH7	NnbHLH6	0.5788	0.0899	0.155321	40.7606
NnbHLH7	NnbHLH8	2.0997	1.6612	0.791161	147.866
NnbHLH7	NnbHLH80	1.1585	1.124	0.97022	81.5845
NnbHLH7	NnbHLH36	1.4453	1.3355	0.92403	121.782
NnbHLH7	NnbHLH59	1.4019	1.3726	0.9791	98.7254
NnbHLH9	NnbHLH8	0.556	0.1171	0.210612	39.1549
NnbHLH9	NnbHLH6	1.8024	1.6188	0.898136	126.93
NnbHLH10	NnbHLH14	0.6635	0.1245	0.187641	46.7254
NnbHLH10	NnbHLH8	1.0228	0.779	0.761635	72.0282
NnbHLH10	NnbHLH95	1.9119	1.4741	0.771013	124.641
NnbHLH11	NnbHLH12	0.6324	0.2897	0.458096	44.5352
NnbHLH11	NnbHLH26	1.3742	1.2778	0.92985	96.7746
NnbHLH13	NnbHLH92	1.0687	1.174	1.09853	111.261
NnbHLH13	NnbHLH93	1.1093	1.2488	1.12575	78.1197
NnbHLH14	NnbHLH9	0.7927	0.8986	1.13359	55.8239
NnbHLH16	NnbHLH15	0.4384	0.0902	0.205748	30.8732
NnbHLH17	NnbHLH59	1.7851	1.5816	0.886001	125.711
NnbHLH17	NnbHLH93	1.0846	1.0416	0.960354	76.3803
NnbHLH18	NnbHLH7	1.4545	1.5723	1.08099	102.43
NnbHLH18	NnbHLH19	0.6156	0.1069	0.173652	43.3521
NnbHLH18	NnbHLH16	1.6652	1.4513	0.871547	117.268
NnbHLH20	NnbHLH89	0.6422	0.1001	0.15587	45.2254
NnbHLH23	NnbHLH22	0.3929	0.1256	0.319674	27.669
NnbHLH25	NnbHLH36	1.4725	1.256	0.852971	103.697
NnbHLH25	NnbHLH59	1.3853	1.3366	0.964845	97.5563
NnbHLH25	NnbHLH26	0.4448	0.1054	0.23696	31.3239
NnbHLH27	NnbHLH13	0.7062	0.1021	0.144577	49.7324
NnbHLH27	NnbHLH59	1.0835	1.4485	1.33687	76.3028
NnbHLH27	NnbHLH95	1.5037	1.3891	0.923788	105.894
NnbHLH28	NnbHLH23	0.8098	0.9201	1.13621	57.0282
NnbHLH28	NnbHLH24	0.5218	0.1477	0.283059	36.7465
NnbHLH29	NnbHLH6	1.9354	1.6155	0.834711	136.296
NnbHLH31	NnbHLH7	1.547	1.3271	0.857854	108.944
NnbHLH31	NnbHLH97	2.0495	1.34857	0.623754	144.331
NnbHLH32	NnbHLH33	0.4761	0.1089	0.228733	33.5282
NnbHLH32	NnbHLH67	2.0366	1.547	0.759599	143.423
NnbHLH32	NnbHLH6	2.3988	1.7234	0.718443	168.93
NnbHLH32	NnbHLH59	1.924	1.6839	0.875208	135.493
NnbHLH33	NnbHLH97	1.3999	1.5727	1.12344	98.5845
NnbHLH37	NnbHLH38	0.6497	0.0862	0.132677	45.7535
NnbHLH44	NnbHLH60	1.9676	1.4908	0.757674	138.563
NnbHLH44	NnbHLH81	1.2793	1.0543	0.824123	90.0915
NnbHLH44	NnbHLH82	1.2792	1.0332	0.807692	90.0845
NnbHLH44	NnbHLH110	1.952	0.5785	0.296363	127.465
NnbHLH44	NnbHLH45	0.7752	0.7741	0.998581	54.5915
NnbHLH44	NnbHLH38	1.6463	1.4144	0.859139	115.937
NnbHLH44	NnbHLH59	2.3456	1.3788	0.587824	165.183
NnbHLH44	NnbHLH95	2.2224	1.6777	0.754905	156.507
NnbHLH44	NnbHLH93	2.0189	1.884	0.933181	142.176
NnbHLH46	NnbHLH47	0.505	0.1144	0.226535	35.5634
NnbHLH46	NnbHLH74	1.5147	1.2971	0.856341	106.669
NnbHLH50	NnbHLH59	1.2084	1.2642	1.04618	85.0986
NnbHLH51	NnbHLH77	0.5612	0.0428	0.0762651	39.5211
NnbHLH51	NnbHLH61	0.8473	1.0949	1.29222	59.669
NnbHLH54	NnbHLH16	1.6091	1.2629	0.784849	113.317
NnbHLH54	NnbHLH53	0.502	0.0498	0.0992032	35.3521
NnbHLH55	NnbHLH13	1.8959	1.4365	0.757688	133.514
NnbHLH55	NnbHLH6	1.5769	1.3626	0.8641	111.049
NnbHLH55	NnbHLH97	1.021	0.9296	0.91048	71.9014
NnbHLH55	NnbHLH109	0.6132	0.1754	0.28604	43.1831
NnbHLH55	NnbHLH95	1.7672	1.4568	0.824355	124.451
NnbHLH56	NnbHLH85	0.9382	1.0715	1.14208	66.0704
NnbHLH56	NnbHLH36	0.5097	0.0947	0.185796	35.8944
NnbHLH59	NnbHLH93	1.4858	1.486	1.00013	104.634
NnbHLH59	NnbHLH61	1.1204	0.9723	0.867815	78.9014
NnbHLH60	NnbHLH97	1.5179	1.2929	0.851769	106.894
NnbHLH60	NnbHLH59	0.6454	0.2785	0.431515	45.4507
NnbHLH60	NnbHLH91	1.0559	1.5441	1.46235	74.3592
NnbHLH60	NnbHLH61	1.019	1.0615	1.04171	71.7606
NnbHLH62	NnbHLH104	1.6647	1.8244	1.09593	117.232
NnbHLH62	NnbHLH53	0.7772	0.7411	0.953551	54.7324
NnbHLH63	NnbHLH39	0.4042	0.0569	0.140772	28.4648
NnbHLH65	NnbHLH6	1.102	1.5865	1.43966	77.6056
NnbHLH66	NnbHLH74	0.7259	0.0915	0.12605	51.1197
NnbHLH67	NnbHLH6	1.4611	1.4321	0.980152	102.894
NnbHLH67	NnbHLH5	1.3062	1.2242	0.937222	91.9859
NnbHLH67	NnbHLH91	0.5853	0.2594	0.443192	41.2183
NnbHLH68	NnbHLH69	0.5188	0.0576	0.111025	36.5352
NnbHLH71	NnbHLH102	0.3235	0.0568	0.17558	22.7817
NnbHLH72	NnbHLH99	0.4427	0.1018	0.229953	31.1761
NnbHLH73	NnbHLH31	1.7466	1.5872	0.908737	123
NnbHLH73	NnbHLH33	1.9652	1.5653	0.796509	138.394
NnbHLH73	NnbHLH38	1.5729	1.5487	0.984614	110.768
NnbHLH76	NnbHLH7	0.9372	1.4156	1.51046	66
NnbHLH76	NnbHLH78	1.4297	1.7132	1.19829	100.683
NnbHLH76	NnbHLH109	1.8665	1.3337	0.714546	131.444
NnbHLH76	NnbHLH26	1.9252	1.2744	0.661957	135.577
NnbHLH78	NnbHLH79	0.3406	0.0524	0.153846	23.9859
NnbHLH80	NnbHLH86	0.9604	0.9428	0.981674	67.6338
NnbHLH80	NnbHLH109	1.1931	1.1855	0.99363	84.0211
NnbHLH81	NnbHLH83	1.2393	0.964	0.777858	87.2746
NnbHLH81	NnbHLH93	1.5213	1.098	0.721751	107.134
NnbHLH84	NnbHLH52	0.5854	0.1087	0.185685	41.2254
NnbHLH85	NnbHLH86	0.6306	0.283	0.448779	44.4085
NnbHLH89	NnbHLH18	1.5515	1.4611	0.941734	109.261
NnbHLH89	NnbHLH46	0.8453	0.961	1.13687	59.5282
NnbHLH92	NnbHLH61	1.3083	1.6546	1.26469	92.1338
NnbHLH93	NnbHLH26	0.6147	1.0324	1.67952	43.2887
NnbHLH94	NnbHLH7	2.293	1.3077	0.570301	161.479
NnbHLH94	NnbHLH5	1.1663	1.3924	1.19386	82.1338
NnbHLH94	NnbHLH95	0.6635	0.1498	0.225772	46.7254
NnbHLH96	NnbHLH5	1.7501	1.1991	0.685161	123.246
NnbHLH97	NnbHLH61	1.2017	1.1626	0.967463	84.6268
NnbHLH98	NnbHLH97	0.4761	0.1151	0.241756	33.5282
NnbHLH105	NnbHLH92	0.4546	0.1468	0.322921	32.0141
NnbHLH105	NnbHLH9	0.8738	0.9135	1.04543	61.5352
NnbHLH109	NnbHLH95	2.0953	1.3036	0.622154	147.556
NnbHLH111	NnbHLH43	0.3732	0.0866	0.232047	26.2817
