# Supplementary material for: Genome-wide analyses of the bHLH gene family reveals structural and functional characteristics in the aquatic plant Nelumbo nucifera
Source: PeerJ. 2019 Jun 14;7:e7153. doi: 10.7717/peerj.7153 (PMC6573809; doi:10.7717/peerj.7153)
Supplement: Supplemental Information 5 [file peerj-07-7153-s005.xlsx]

## Sheet: Sheet1
Table S3. Primers used in the qRT-PCR experiment.
Gene ID	Forward primer (5'-3')	Reverse primer (5'-3')
NnbHLH1	AAACGGGGATGGAATCTCAAC	TGAAACCATCGGGAAACTCG
NnbHLH13	CTGAGATCATTGGTCCCGTTTG	TTGCTCCTTGGAGCTGCTTG
NnbHLH15	ACGTCTGCATCCTTACCTTTCC	TTCGCAACAATAGGCTTTTCAC
NnbHLH16	CCTTCCCTATCCAGGTCAAACC	GGCCCAAACCCATGAACACT
NnbHLH17	TCTTGGTGGCACGAAATCCC	TTACCAGGTCTGGAGACCGTTG
NnbHLH27	CGGCACAATCCGCCTTTT	CGGGACCAGCGATCTCAATAT
NnbHLH29	AACCCAAGCAGGTTTTCACAAT	GCTTGAAATCGGCACCAGAC
NnbHLH37	GAACGGTTGTGCTGTCGGTG	CTTCTGGAAAAGAGTGGGCTGT
NnbHLH38	TGCTTGGGGACGACTGGTAT	TAAACACGGACGACGGAGAAC
NnbHLH55	GCCTTCGTGGCAACTCCTTC	CGCATCCGTTTTGATCCTCTTA
NnbHLH66	ACGATTTCACTCCAAACCAAGC	ATTCGAGAACAGAGCCCCATT
NnbHLH70	CGAACTATTTCCTTCCGAGACG	TCAGGCGGAGGGATTTCAGT
NnbHLH81	CAGGAAGCGAGGGAGGAAA	TTGGAAACATTGGGCACCAC
NnbHLH93	ACACCGACAAGAAGCGAGGAC	CCGAAGTGATGAGAAGGGCAT
NnbHLH98	TCCTCTACCAAGGCAGTCCG	TCTCCTCCCAACCCCGTTT
Actin	GCGTTCTGCCGTCTTCTAAA	CCCTCTTGGATTGTGCCTC
