# Supplementary material for: Genome-wide analyses of the bHLH gene family reveals structural and functional characteristics in the aquatic plant Nelumbo nucifera
Source: PeerJ. 2019 Jun 14;7:e7153. doi: 10.7717/peerj.7153 (PMC6573809; doi:10.7717/peerj.7153)
Supplement: Supplemental Information 6 [file peerj-07-7153-s006.xls]

## Sheet: sheet1
Table S4. Cis-elements analyses of the bHLH proteins in lotus.
	Name of the cis-element	Sequences of the cis-element	Function of the cis-element
NnbHLH1	ACE	ACTACGTTGG	Cis-acting element involved in light responsiveness
	ARE	TGGTTT	Cis-acting regulatory element essential for the anaerobic induction
	ATCC-motif	CAATCCTC	Part of a conserved DNA module involved in light responsiveness
	ATCT-motif	AATCTAATCT	Part of a conserved DNA module involved in light responsiveness
	ATGCAAAT motif	ATACAAAT	Cis-acting regulatory element associated to the TGAGTCA motif
	Box I	TTTCAAA	Light responsive element
	CAAT-box	CCAAT	Common cis-acting element in promoter and enhancer regions
	CAT-box	GCCACT	Cis-acting regulatory element related to meristem expression
	CATT-motif	GCATTC	Part of a light responsive element
	CGTCA-motif	CGTCA	Cis-acting regulatory element involved in the MeJA-responsiveness
	ERE	ATTTCAAA	Ethylene-responsive element
	F-box	CTATTCTCATT	Unknow
	G-Box	CACGTT	Cis-acting regulatory element involved in light responsiveness
	GA-motif	AAAGATGA	Part of a light responsive element
	GAG-motif	GGAGATG	Part of a light responsive element
	GARE-motif	AAACAGA	Gibberellin-responsive element
	GATA-motif	GATAGGA	Part of a light responsive element
	GCN4_motif	CAAGCCA	Cis-regulatory element involved in endosperm expression
	LTR	CCGAAA	Cis-acting element involved in low-temperature responsiveness
	O2-site	GATGACATGG	Cis-acting regulatory element involved in zein metabolism regulation
	OBP-1 site	TACACTTTTGG	Cis-acting regulatory element
	P-box	CCTTTTG	Gibberellin-responsive element
	Skn-1_motif	GTCAT	Cis-acting regulatory element required for endosperm expression
	Sp1	CC(G/A)CCC	Light responsive element
	TATA-box	ATATAT	Core promoter element around -30 of transcription start
	TCA-element	CCATCTTTTT	Cis-acting element involved in salicylic acid responsiveness
	TGACG-motif	TGACG	Cis-acting regulatory element involved in the MeJA-responsiveness
	Unnamed__1	CGTGG	Unknow
	Unnamed__3	CGTGG	Unknow
	Unnamed__4	CTCC	Unknow
	box S	AGCCACC	Unknow
	circadian	CAANNNNATC	Cis-acting regulatory element involved in circadian control
NnbHLH2	AAGAA-motif	GAAAGAA	Unknow
	AT-rich element	ATAGAAATCAA	Binding site of AT-rich DNA binding protein (ATBP-1)
	AT-rich sequence	TAAAATACT	Element for maximal elicitor-mediated activation (2copies)
	Box I	TTTCAAA	Light responsive element
	CAAT-box	CAATT	Common cis-acting element in promoter and enhancer regions
	CAT-box	GCCACT	Cis-acting regulatory element related to meristem expression
	CATT-motif	GCATTC	Part of a light responsive element
	CGTCA-motif	CGTCA	Cis-acting regulatory element involved in the MeJA-responsiveness
	G-Box	CACGTT	Cis-acting regulatory element involved in light responsiveness
	G-box	CACATGG	Cis-acting regulatory element involved in light responsiveness
	GAG-motif	GGAGATG	Part of a light responsive element
	GARE-motif	AAACAGA	Gibberellin-responsive element
	GT1-motif	GGTTAAT	Light responsive element
	I-box	ATGATATGA	Part of a light responsive element
	MBS	TAACTG	MYB binding site involved in drought-inducibility
	RY-element	CATGCATG	Cis-acting regulatory element involved in seed-specific regulation
	Skn-1_motif	GTCAT	Cis-acting regulatory element required for endosperm expression
	Sp1	CC(G/A)CCC	Light responsive element
	TATA-box	TTTTA	Core promoter element around -30 of transcription start
	TC-rich repeats	ATTTTCTCCA	Cis-acting element involved in defense and stress responsiveness
	TGA-element	AACGAC	Auxin-responsive element
	TGACG-motif	TGACG	Cis-acting regulatory element involved in the MeJA-responsiveness
	Unnamed__1	CGTGG	Unknow
	Unnamed__3	CGTGG	Unknow
	Unnamed__4	CTCC	Unknow
NnbHLH3	5UTR Py-rich stretch	TTTCTTCTCT	Cis-acting element conferring high transcription levels
	AAGAA-motif	GAAAGAA	Unknow
	ARE	TGGTTT	Cis-acting regulatory element essential for the anaerobic induction
	ATC-motif	GCCAATCC	Part of a conserved DNA module involved in light responsiveness
	ATCT-motif	AATCTAATCC	Part of a conserved DNA module involved in light responsiveness
	AuxRR-core	GGTCCAT	Cis-acting regulatory element involved in auxin responsiveness
	Box 4	ATTAAT	Part of a conserved DNA module involved in light responsiveness
	Box III	CATTTACACT	Protein binding site
	Box-W1	TTGACC	Fungal elicitor responsive element
	CAAT-box	CAATT	Common cis-acting element in promoter and enhancer regions
	CAT-box	GCCACT	Cis-acting regulatory element related to meristem expression
	CGTCA-motif	CGTCA	Cis-acting regulatory element involved in the MeJA-responsiveness
	G-Box	CACGTT	Cis-acting regulatory element involved in light responsiveness
	G-box	CACGTT	Cis-acting regulatory element involved in light responsiveness
	GA-motif	ATAGATAA	Part of a light responsive element
	GAG-motif	AGAGAGT	Part of a light responsive element
	GATA-motif	GATAGGA	Part of a light responsive element
	GCN4_motif	TGAGTCA	Cis-regulatory element involved in endosperm expression
	L-box	AAATTAACCAAC	Part of a light responsive element
	P-box	CCTTTTG	Gibberellin-responsive element
	Skn-1_motif	GTCAT	Cis-acting regulatory element required for endosperm expression
	Sp1	CC(G/A)CCC	Light responsive element
	TA-rich region	TATATATATATATATATATATA	Enhancer
	TATA-box	ATATAT	Core promoter element around -30 of transcription start
	TC-rich repeats	GTTTTCTTAC	Cis-acting element involved in defense and stress responsiveness
	TCCC-motif	TCTCCCT	Part of a light responsive element
	TCT-motif	TCTTAC	Part of a light responsive element
	TGACG-motif	TGACG	Cis-acting regulatory element involved in the MeJA-responsiveness
	Unnamed__4	CTCC	Unknow
	Unnamed__6	taTAAATATct	Unknow
	W box	TTGACC	Unknow
	box E	ACCCATCAAG	Unknow
	chs-CMA1a	TTACTTAA	Part of a light responsive element
	circadian	CAAAGATATC	Cis-acting regulatory element involved in circadian control
NnbHLH4	ATCT-motif	AATCTAATCT	Part of a conserved DNA module involved in light responsiveness
	Box 4	ATTAAT	Part of a conserved DNA module involved in light responsiveness
	Box I	TTTCAAA	Light responsive element
	Box III	atCATTTTCACt	Protein binding site
	Box-W1	TTGACC	Fungal elicitor responsive element
	CAAT-box	CAAT	Common cis-acting element in promoter and enhancer regions
	CCAAT-box	CAACGG	MYBHv1 binding site
	GAG-motif	AGAGATG	Part of a light responsive element
	GT1-motif	GGTTAA	Light responsive element
	I-box	AGATAAGG	Part of a light responsive element
	LAMP-element	CTTTATCA	Part of a light responsive element
	LTR	CCGAAA	Cis-acting element involved in low-temperature responsiveness
	Sp1	CC(G/A)CCC	Light responsive element
	TA-rich region	TATATATATATATATATATATA	Enhancer
	TATA-box	TTTTA	Core promoter element around -30 of transcription start
	TATCCAT/C-motif	TATCCAT	Unknow
	TCT-motif	TCTTAC	Part of a light responsive element
	Unnamed__1	CGTGG	Unknow
	Unnamed__15	CCTCTCCCGTC	Unknow
	Unnamed__3	CGTGG	Unknow
	Unnamed__4	CTCC	Unknow
	W box	TTGACC	Unknow
	as-2-box	GATAatGATG	Unknow
	circadian	CAANNNNATC	Cis-acting regulatory element involved in circadian control
NnbHLH5	AAAC-motif	CAACAAAAACCT	Light responsive element
	ABRE	CGCACGTGTC	Cis-acting element involved in the abscisic acid responsiveness
	AC-I	CCCACCTACC	Unknow
	ARE	TGGTTT	Cis-acting regulatory element essential for the anaerobic induction
	ATGCAAAT motif	ATACAAAT	Cis-acting regulatory element associated to the TGAGTCA motif
	Box I	TTTCAAA	Light responsive element
	CAAT-box	CAAAT	Common cis-acting element in promoter and enhancer regions
	CATT-motif	GCATTC	Part of a light responsive element
	CGTCA-motif	CGTCA	Cis-acting regulatory element involved in the MeJA-responsiveness
	G-Box	CACGTG	Cis-acting regulatory element involved in light responsiveness
	G-box	CACGTG	Cis-acting regulatory element involved in light responsiveness
	GAG-motif	AGAGAGT	Part of a light responsive element
	GARE-motif	TCTGTTG	Gibberellin-responsive element
	GC-motif	GCCCCGG	Enhancer-like element involved in anoxic specific inducibility
	GT1-motif	GGTTAAT	Light responsive element
	Gap-box	CAAATGAA(A/G)A	Part of a light responsive element
	HD-Zip 3	GTAAT(G/C)ATTAC	Protein binding site
	HSE	AAAAAATTTC	Cis-acting element involved in heat stress responsiveness
	L-box	TCTCACCTACC	Part of a light responsive element
	MBS	TAACTG	MYB binding site involved in drought-inducibility
	MBSII	AAAAGTTAGTTA	MYB binding site involved in flavonoid biosynthetic genes regulation
	Skn-1_motif	GTCAT	Cis-acting regulatory element required for endosperm expression
	Sp1	CC(G/A)CCC	Light responsive element
	TATA-box	TTTTA	Core promoter element around -30 of transcription start
	TC-rich repeats	ATTCTCTAAC	Cis-acting element involved in defense and stress responsiveness
	TCA-element	CCATCTTTTT	Cis-acting element involved in salicylic acid responsiveness
	TCCC-motif	TCTCCCT	Part of a light responsive element
	TGACG-motif	TGACG	Cis-acting regulatory element involved in the MeJA-responsiveness
	Unnamed__1	CGTGG	Unknow
	Unnamed__2	CCCCGG	Unknow
	Unnamed__3	CGTGG	Unknow
	Unnamed__4	CTCC	Unknow
	box E	ACCCATCAAG	Unknow
	chs-CMA2b	ATTGCAACTCAA	Part of a light responsive element
	circadian	CAANNNNATC	Cis-acting regulatory element involved in circadian control
NnbHLH6	5UTR Py-rich stretch	5UTR Py-rich stretch	Cis-acting element conferring high transcription levels
	AC-I	CCCACCTACC	Unknow
	AE-box	AGAAACAT	Part of a module for light response
	ARE	TGGTTT	Cis-acting regulatory element essential for the anaerobic induction
	AT-rich element	ATAGAAATCAA	Binding site of AT-rich DNA binding protein (ATBP-1)
	AT1-motif	AATTATTTTTTATT	Part of a light responsive module
	ATCC-motif	CAATCCTC	Part of a conserved DNA module involved in light responsiveness
	ATCT-motif	AATCTAATCT	Part of a conserved DNA module involved in light responsiveness
	Box I	TTTCAAA	Light responsive element
	Box-W1	TTGACC	Fungal elicitor responsive element
	CAAT-box	CAAT	Common cis-acting element in promoter and enhancer regions
	CAT-box	GCCACT	Cis-acting regulatory element related to meristem expression
	CGTCA-motif	CGTCA	Cis-acting regulatory element involved in the MeJA-responsiveness
	ERE	ATTTCAAA	Ethylene-responsive element
	GARE-motif	TCTGTTG	Gibberellin-responsive element
	GATA-motif	AAGGATAAGG	Part of a light responsive element
	GT1-motif	GGTTAA	Light responsive element
	I-box	GTATAAGGCC	Part of a light responsive element
	L-box	ATCCCACCTAC	Part of a light responsive element
	MBS	CGGTCA	MYB Binding Site
	MRE	AACCTAA	MYB binding site involved in light responsiveness
	P-box	CCTTTTG	Gibberellin-responsive element
	Skn-1_motif	GTCAT	Cis-acting regulatory element required for endosperm expression
	TATA-box	TTTTA	Core promoter element around -30 of transcription start
	TATCCAT/C-motif	TATCCAT	Unknow
	TC-rich repeats	ATTCTCTAAC	Cis-acting element involved in defense and stress responsiveness
	TCA-element	CAGAAAAGGA	Cis-acting element involved in salicylic acid responsiveness
	TCT-motif	TCTTAC	Part of a light responsive element
	TGACG-motif	TGACG	Cis-acting regulatory element involved in the MeJA-responsiveness
	Unnamed__4	CTCC	Unknow
	Unnamed__8	CATTTTTGT	Unknow
	W box	TTGACC	Unknow
	rbcS-CMA7a	GTCGATAAGG	Part of a light responsive element
NnbHLH7	5UTR Py-rich stretch	TTTCTTCTCT	Cis-acting element conferring high transcription levels
	A-box	CCGTCC	Cis-acting regulatory element
	AAGAA-motif	gGTAAAGAAA	Unknow
	AC-II	C/T)T(T/C)(C/T)(A/C)(A/C)C(A/C)A(A/C)C(C/A)(C/A)C	Unknow
	Box 4	ATTAAT	Part of a conserved DNA module involved in light responsiveness
	CAAT-box	CAAT	Common cis-acting element in promoter and enhancer regions
	CAT-box	GCCACT	Cis-acting regulatory element related to meristem expression
	CATT-motif	GCATTC	Part of a light responsive element
	CCGTCC-box	CCGTCC	Cis-acting regulatory element related to meristem specific activation
	CGTCA-motif	CGTCA	Cis-acting regulatory element involved in the MeJA-responsiveness
	G-box	CACGAC	Cis-acting regulatory element involved in light responsiveness
	GAG-motif	AGAGATG	Part of a light responsive element
	GCN4_motif	CAAGCCA	Cis-regulatory element involved in endosperm expression
	GT1-motif	AATCCACA	Light responsive element
	MBS	CAACTG	MYB binding site involved in drought-inducibility
	MNF1	GTGCCC(A/T)(A/T)	Light responsive element
	O2-site	GATGACATGG	Cis-acting regulatory element involved in zein metabolism regulation
	Skn-1_motif	GTCAT	Cis-acting regulatory element required for endosperm expression
	Sp1	GGGCGG	Light responsive element
	TATA-box	TATA	Core promoter element around -30 of transcription start
	TCA-element	CCATCTTTTT	Cis-acting element involved in salicylic acid responsiveness
	TGACG-motif	TGACG	Cis-acting regulatory element involved in the MeJA-responsiveness
	Unnamed__1	CGTGG	Unknow
	Unnamed__17	TAGGAGCAGCT	Unknow
	Unnamed__3	CGTGG	Unknow
	Unnamed__4	CTCC	Unknow
	circadian	CAANNNNATC	Cis-acting regulatory element involved in circadian control
NnbHLH8	5UTR Py-rich stretch	TTTCTTCTCT	Cis-acting element conferring high transcription levels
	AAGAA-motif	gGTAAAGAAA	Unknow
	ABRE	TACGTG	Cis-acting element involved in the abscisic acid responsiveness
	AC-II	(C/T)T(T/C)(C/T)(A/C)(A/C)C(A/C)A(A/C)C(C/A)(C/A)C	Unknow
	ACE	AAAACGTTTA	Cis-acting element involved in light responsiveness
	ARE	TGGTTT	Cis-acting regulatory element essential for the anaerobic induction
	ATC-motif	AGTAATCT	Part of a conserved DNA module involved in light responsiveness
	Box 4	ATTAAT	Part of a conserved DNA module involved in light responsiveness
	Box I	TTTCAAA	Light responsive element
	Box-W1	TTGACC	Fungal elicitor responsive element
	CAAT-box	CCAAT	Common cis-acting element in promoter and enhancer regions
	CAT-box	GCCACT	Cis-acting regulatory element related to meristem expression
	CATT-motif	GCATTC	Part of a light responsive element
	ERE	ATTTCAAA	Ethylene-responsive element
	G-Box	CACGTA	Cis-acting regulatory element involved in light responsiveness
	G-box	CACATGG	Cis-acting regulatory element involved in light responsiveness
	GAG-motif	AGAGATG	Part of a light responsive element
	GARE-motif	TCTGTTG	Gibberellin-responsive element
	GATA-motif	AAGGATAAGG	Part of a light responsive element
	GC-motif	AGCGCGGCC	Unknow
	GT1-motif	GGTTAAT	Light responsive element
	HSE	AGAAAATTCG	Cis-acting element involved in heat stress responsiveness
	I-box	gGATAAGGTG	Part of a light responsive element
	MBS	TAACTG	MYB binding site involved in drought-inducibility
	Skn-1_motif	GTCAT	Cis-acting regulatory element required for endosperm expression
	Sp1	GGGCGG	Light responsive element
	TATA-box	TTTTA	Core promoter element around -30 of transcription start
	TATC-box	TATCCCA	Cis-acting element involved in gibberellin-responsiveness
	TC-rich repeats	ATTCTCTAAC	Cis-acting element involved in defense and stress responsiveness
	TCA-element	GAGAAGAATA	Cis-acting element involved in salicylic acid responsiveness
	Unnamed__1	CGTGG	Unknow
	Unnamed__3	CGTGG	Unknow
	Unnamed__4	CTCC	Unknow
	W box	TTGACC	Unknow
	circadian	CAANNNNATC	Cis-acting regulatory element involved in circadian control
NnbHLH9	A-box	CCGTCC	Cis-acting regulatory element
	AAGAA-motif	GAAAGAA	Unknow
	ABRE	GCCGCGTGGC	Cis-acting element involved in the abscisic acid responsiveness
	AC-II	TCAACCAACTCC	Unknow
	AE-box	AGAAACTT	Part of a module for light response
	ARE	TGGTTT	Cis-acting regulatory element essential for the anaerobic induction
	ATCT-motif	AATCTAATCT	Part of a conserved DNA module involved in light responsiveness
	ATGCAAAT motif	ATACAAAT	Cis-acting regulatory element associated to the TGAGTCA motif
	Box 4	ATTAAT	Part of a conserved DNA module involved in light responsiveness
	Box I	TTTCAAA	Light responsive element
	Box-W1	TTGACC	Fungal elicitor responsive element
	CAAT-box	CAAT	Common cis-acting element in promoter and enhancer regions
	CCGTCC-box	CCGTCC	Cis-acting regulatory element related to meristem specific activation
	G-Box	CACGTT	Cis-acting regulatory element involved in light responsiveness
	G-box	CACGTT	Cis-acting regulatory element involved in light responsiveness
	GA-motif	AAAGATGA	Part of a light responsive element
	GAG-motif	AGAGATG	Part of a light responsive element
	GARE-motif	TCTGTTG	Gibberellin-responsive element
	GATA-motif	GATAGGA	Part of a light responsive element
	GT1-motif	GGTTAAT	Light responsive element
	HD-Zip 3	GTAAT(G/C)ATTAC	Protein binding site
	I-box	gGATAAGGTG	Part of a light responsive element
	LAMP-element	CCTTATCCA	Part of a light responsive element
	MBS	TAACTG	MYB binding site involved in drought-inducibility
	MRE	AACCTAA	MYB binding site involved in light responsiveness
	O2-site	GATGATATGG	Cis-acting regulatory element involved in zein metabolism regulation
	Skn-1_motif	GTCAT	Cis-acting regulatory element required for endosperm expression
	Sp1	CC(G/A)CCC	Light responsive element
	TATA-box	TTTTA	Core promoter element around -30 of transcription start
	TATCCAT/C-motif	TATCCAT	Unknow
	Unnamed__1	CGTGG	Unknow
	Unnamed__3	CGTGG	Unknow
	Unnamed__4	CTCC	Unknow
	Unnamed__5	tgCAAATtc	Unknow
	W box	TTGACC	Unknow
	circadian	CAANNNNATC	Cis-acting regulatory element involved in circadian control
NnbHLH10	AAGAA-motif	GAAAGAA	Unknow
	AC-I	(T/C)C(T/C)(C/T)ACC(T/C)ACC	Unknow
	ACE	AAAACGTTTA	Cis-acting element involved in light responsiveness
	AE-box	AGAAACAA	Part of a module for light response
	ARE	TGGTTT	Cis-acting regulatory element essential for the anaerobic induction
	Box 4	ATTAAT	Part of a conserved DNA module involved in light responsiveness
	Box I	TTTCAAA	Light responsive element
	Box-W1	TTGACC	Fungal elicitor responsive element
	CAAT-box	CAATT	Common cis-acting element in promoter and enhancer regions
	GAG-motif	AGAGATG	Part of a light responsive element
	GARE-motif	AAACAGA	Gibberellin-responsive element
	GCN4_motif	TGAGTCA	Cis-regulatory element involved in endosperm expression
	HSE	AGAAAATTCG	Cis-acting element involved in heat stress responsiveness
	I-box	AAGATAAGGCT	Part of a light responsive element
	MBS	TAACTG	MYB binding site involved in drought-inducibility
	Skn-1_motif	GTCAT	Cis-acting regulatory element required for endosperm expression
	Sp1	CC(G/A)CCC	Light responsive element
	TATA-box	TACAAAA	Core promoter element around -30 of transcription start
	TATCCAT/C-motif	TATCCAT	Unknow
	TC-rich repeats	ATTTTCTTCA	Cis-acting element involved in defense and stress responsiveness
	TCCACCT-motif	TCCACCT	Unknow
	TGA-element	AACGAC	Auxin-responsive element
	Unnamed__4	CTCC	Unknow
	W box	TTGACC	Unknow
NnbHLH11	3-AF1 binding site	TAAGAGAGGAA	Light responsive element
	5UTR Py-rich stretch	TTTCTTCTCT	Cis-acting element conferring high transcription levels
	AAGAA-motif	GAAAGAA	Unknow
	ABRE	GCCGCGTGGC	Cis-acting element involved in the abscisic acid responsiveness
	AC-I	(T/C)C(T/C)(C/T)ACC(T/C)ACC	Unknow
	ACE	ACTACGTTGG	Cis-acting element involved in light responsiveness
	ATC-motif	GCCAATCC	Part of a conserved DNA module involved in light responsiveness
	Box I	TTTCAAA	Light responsive element
	Box-W1	TTGACC	Fungal elicitor responsive element
	CAAT-box	CAAT	Common cis-acting element in promoter and enhancer regions
	CATT-motif	GCATTC	Part of a light responsive element
	CCAAT-box	CAACGG	MYBHv1 binding site
	CGTCA-motif	CGTCA	Cis-acting regulatory element involved in the MeJA-responsiveness
	EIRE	TTCGACC	Elicitor-responsive element
	G-Box	CACGTA	Cis-acting regulatory element involved in light responsiveness
	G-box	TACGTG	Cis-acting regulatory element involved in light responsiveness
	GA-motif	AAGGAAGA	Part of a light responsive element
	GARE-motif	TCTGTTG	Gibberellin-responsive element
	GATA-motif	GATAGGA	Part of a light responsive element
	GCN4_motif	TGTGTCA	Cis-regulatory element involved in endosperm expression
	GT1-motif	GGTTAA	Light responsive element
	LTR	CCGAAA	Cis-acting element involved in low-temperature responsiveness
	MBS	TAACTG	MYB binding site involved in drought-inducibility
	MNF1	GTGCCC(A/T)(A/T)	Light responsive element
	P-box	CAACAAACCCCTT	Gibberellin-responsive element and part of a light responsive element
	Skn-1_motif	GTCAT	Cis-acting regulatory element required for endosperm expression
	Sp1	CC(G/A)CCC	Light responsive element
	TATA-box	ccTATAAAaa	Core promoter element around -30 of transcription start
	TC-rich repeats	ATTTTCTCCA	Cis-acting element involved in defense and stress responsiveness
	TGACG-motif	TGACG	Cis-acting regulatory element involved in the MeJA-responsiveness
	Unnamed__13	TCCAAGTATA	Unknow
	Unnamed__4	CTCC	Unknow
	W box	TTGACC	Unknow
	box E	ACCCATCAAG	Unknow
	circadian	CAAAGATATC	Cis-acting regulatory element involved in circadian control
NnbHLH12	AAGAA-motif	GAAAGAA	Unknow
	ARE	TGGTTT	Cis-acting regulatory element essential for the anaerobic induction
	ATCT-motif	AATCTAATCT	Part of a conserved DNA module involved in light responsiveness
	ATGCAAAT motif	ATACAAAT	Cis-acting regulatory element associated to the TGAGTCA motif
	Box 4	ATTAAT	Part of a conserved DNA module involved in light responsiveness
	Box I	TTTCAAA	Light responsive element
	Box-W1	TTGACC	Fungal elicitor responsive element
	CAAT-box	TGCCAAC	Common cis-acting element in promoter and enhancer regions
	CAT-box	GCCACT	Cis-acting regulatory element related to meristem expression
	CGTCA-motif	CGTCA	Cis-acting regulatory element involved in the MeJA-responsiveness
	G-Box	CACGTT	Cis-acting regulatory element involved in light responsiveness
	G-box	CACGTT	Cis-acting regulatory element involved in light responsiveness
	GA-motif	AAAGATGA	Part of a light responsive element
	GARE-motif	TCTGTTG	Gibberellin-responsive element
	GATA-motif	AAGGATAAGG	Part of a light responsive element
	GCN4_motif	CAAGCCA	Cis-regulatory element involved in endosperm expression
	GT1-motif	AATCCACA	Light responsive element
	Gap-box	CAAATGAA(A/G)A	Part of a light responsive element
	MBS	TAACTG	MYB binding site involved in drought-inducibility
	P-box	CCTTTTG	Gibberellin-responsive element
	Skn-1_motif	GTCAT	Cis-acting regulatory element required for endosperm expression
	Sp1	CC(G/A)CCC	Light responsive element
	TATA-box	TTTTA	Core promoter element around -30 of transcription start
	TATCCAT/C-motif	TATCCAT	Unknow
	TC-rich repeats	ATTTTCTTCA	Cis-acting element involved in defense and stress responsiveness
	TCA-element	CCATCTTTTT	Cis-acting element involved in salicylic acid responsiveness
	TCCC-motif	TCTCCCT	Part of a light responsive element
	TCT-motif	TCTTAC	Part of a light responsive element
	TGACG-motif	TGACG	Cis-acting regulatory element involved in the MeJA-responsiveness
	Unnamed__1	CGTGG	Unknow
	Unnamed__3	CGTGG	Unknow
	Unnamed__4	CTCC	Unknow
	W box	TTGACC	Unknow
	chs-CMA1a	TTACTTAA	Part of a light responsive element
	circadian	CAANNNNATC	Cis-acting regulatory element involved in circadian control
NnbHLH13	ACE	AAAACGTTTA	Cis-acting element involved in light responsiveness
	AE-box	AGAAACTT	Part of a module for light response
	ARE	TGGTTT	Cis-acting regulatory element essential for the anaerobic induction
	ATCT-motif	AATCTAATCT	Part of a conserved DNA module involved in light responsiveness
	Box I	TTTCAAA	Light responsive element
	Box-W1	TTGACC	Fungal elicitor responsive element
	CAAT-box	gGCAAT	Common cis-acting element in promoter and enhancer regions
	F-box	CTATTCTCATT	Unknow
	GA-motif	AAGGAAGA	Part of a light responsive element
	HSE	AAAAAATTTC	Cis-acting element involved in heat stress responsiveness
	MBS	CAACTG	MYB binding site involved in drought-inducibility
	P-box	CCTTTTG	Gibberellin-responsive element
	Skn-1_motif	GTCAT	Cis-acting regulatory element required for endosperm expression
	Sp1	CC(G/A)CCC	Light responsive element
	TATA-box	TATA	Core promoter element around -30 of transcription start
	Unnamed__2	CCCCGG	Unknow
	Unnamed__4	CTCC	Unknow
	Unnamed__8	CATTTTTGT	Unknow
	W box	TTGACC	Unknow
	circadian	CAANNNNATC	Cis-acting regulatory element involved in circadian control
NnbHLH14	5UTR Py-rich stretch	TTTCTTCTCT	Cis-acting element conferring high transcription levels
	A-box	CCGTCC	Cis-acting regulatory element
	AAGAA-motif	GAAAGAA	Unknow
	ARE	TGGTTT	Cis-acting regulatory element essential for the anaerobic induction
	AT-rich sequence	TAAAATACT	Element for maximal elicitor-mediated activation (2copies)
	AT1-motif	AATTATTTTTTATT	Part of a light responsive module
	ATGCAAAT motif	ATACAAAT	Cis-acting regulatory element associated to the TGAGTCA motif
	AuxRR-core	GGTCCAT	Cis-acting regulatory element involved in auxin responsiveness
	Box 4	ATTAAT	Part of a conserved DNA module involved in light responsiveness
	Box I	TTTCAAA	Light responsive element
	Box-W1	TTGACC	Fungal elicitor responsive element
	CAAT-box	CAAAT	Common cis-acting element in promoter and enhancer regions
	CAT-box	GCCACT	Cis-acting regulatory element related to meristem expression
	CCAAT-box	CAACGG	MYBHv1 binding site
	CCGTCC-box	CCGTCC	Cis-acting regulatory element related to meristem specific activation
	CGTCA-motif	CGTCA	Cis-acting regulatory element involved in the MeJA-responsiveness
	GA-motif	AAAGATGA	Part of a light responsive element
	GARE-motif	AAACAGA	Gibberellin-responsive element
	GCC box	AGCCGCC	Unknow
	GT1-motif	GGTTAAT	Light responsive element
	HSE	AAAAAATTTC	Cis-acting element involved in heat stress responsiveness
	MBS	TAACTG	MYB binding site involved in drought-inducibility
	MRE	AACCTAA	MYB binding site involved in light responsiveness
	Skn-1_motif	GTCAT	Cis-acting regulatory element required for endosperm expression
	Sp1	GGGCGG	Light responsive element
	TATA-box	TTTTA	Core promoter element around -30 of transcription start
	TATC-box	TATCCCA	Cis-acting element involved in gibberellin-responsiveness
	TC-rich repeats	ATTTTCTTCA	Cis-acting element involved in defense and stress responsiveness
	TCA-element	CCATCTTTTT	Cis-acting element involved in salicylic acid responsiveness
	TCCACCT-motif	TCCACCT	Unknow
	TGACG-motif	TGACG	Cis-acting regulatory element involved in the MeJA-responsiveness
	Unnamed__4	CTCC	Unknow
	W box	TTGACC	Unknow
	box S	AGCCACC	Unknow
NnbHLH15	AAAC-motif	CAATCAAAACCT	Light responsive element
	AAGAA-motif	gGTAAAGAAA	Unknow
	ABRE	ACGTGGC	Cis-acting element involved in the abscisic acid responsiveness
	ARE	TGGTTT	Cis-acting regulatory element essential for the anaerobic induction
	ATCT-motif	AATCTAATCC	Part of a conserved DNA module involved in light responsiveness
	ATGCAAAT motif	ATACAAAT	Cis-acting regulatory element associated to the TGAGTCA motif
	Box III	CATTTACACT	Protein binding site
	CAAT-box	CAAT	Common cis-acting element in promoter and enhancer regions
	CGTCA-motif	CGTCA	Cis-acting regulatory element involved in the MeJA-responsiveness
	G-Box	CACGTT	Cis-acting regulatory element involved in light responsiveness
	G-box	TAAACGTG	Cis-acting regulatory element involved in light responsiveness
	GA-motif	AAAGATGA	Part of a light responsive element
	GCN4_motif	TGTGTCA	Cis-regulatory element involved in endosperm expression
	I-box	GATATGG	Part of a light responsive element
	LTR	CCGAAA	Cis-acting element involved in low-temperature responsiveness
	MBS	CAACTG	MYB binding site involved in drought-inducibility
	MRE	AACCTAA	MYB binding site involved in light responsiveness
	Skn-1_motif	GTCAT	Cis-acting regulatory element required for endosperm expression
	TATA-box	TACAAAA	Core promoter element around -30 of transcription start
	TATCCAT/C-motif	TATCCAT	Unknow
	TC-rich repeats	ATTTTCTTCA	Cis-acting element involved in defense and stress responsiveness
	TGACG-motif	TGACG	Cis-acting regulatory element involved in the MeJA-responsiveness
	Unnamed__1	CGTGG	Unknow
	Unnamed__3	CGTGG	Unknow
	Unnamed__4	CTCC	Unknow
	Unnamed__8	CATTTTTGT	Unknow
	box E	ACCCATCAAG	Unknow
	circadian	CAANNNNATC	Cis-acting regulatory element involved in circadian control
NnbHLH16	5UTR Py-rich stretch	TTTCTCTCTCTCTC	Cis-acting element conferring high transcription levels
	AAGAA-motif	GAAAGAA	Unknow
	ACE	ACE	Cis-acting element involved in light responsiveness
	AE-box	AGAAACTT	Part of a module for light response
	ARE	TGGTTT	Cis-acting regulatory element essential for the anaerobic induction
	Box 4	ATTAAT	Part of a conserved DNA module involved in light responsiveness
	Box III	CATTTACACT	Protein binding site
	CAAT-box	CCAAT	Common cis-acting element in promoter and enhancer regions
	F-box	CTATTCTCATT	Unknow
	G-Box	CACGTT	Cis-acting regulatory element involved in light responsiveness
	G-box	CACGTC	Cis-acting regulatory element involved in light responsiveness
	GA-motif	GA-motif	Part of a light responsive element
	GAG-motif	AGAGATG	Part of a light responsive element
	GARE-motif	AAACAGA	Gibberellin-responsive element
	GC-motif	CCCCCG	Enhancer-like element involved in anoxic specific inducibility
	GCN4_motif	TGAGTCA	Cis-regulatory element involved in endosperm expression
	HSE	AGAAAATTCG	Cis-acting element involved in heat stress responsiveness
	I-box	cCATATCCAAT	Part of a light responsive element
	LTR	CCGAAA	Cis-acting element involved in low-temperature responsiveness
	MBS	CAACTG	MYB binding site involved in drought-inducibility
	P-box	CCTTTTG	Gibberellin-responsive element
	Skn-1_motif	GTCAT	Cis-acting regulatory element required for endosperm expression
	Sp1	CC(G/A)CCC	Light responsive element
	TATA-box	TAATA	Core promoter element around -30 of transcription start
	TC-rich repeats	ATTTTCTTCA	Cis-acting element involved in defense and stress responsiveness
	TCA-element	CAGAAAAGGA	Cis-acting element involved in salicylic acid responsiveness
	TCCC-motif	TCTCCCT	Part of a light responsive element
	TCT-motif	TCTTAC	Part of a light responsive element
	Unnamed__1	CGTGG	Unknow
	Unnamed__3	CGTGG	Unknow
	Unnamed__4	CTCC	Unknow
	Unnamed__6	GCATTTTTATCA	SEF4 factor binding site
	WUN-motif	TCATTACGAA	Wound-responsive element
	box E	ACCCATCAAG	Unknow
	box S	AGCCACC	Unknow
	circadian	CAANNNNATC	Cis-acting regulatory element involved in circadian control
NnbHLH17	AAGAA-motif	gGTAAAGAAA	Unknow
	ABRE	TACGGTC	Cis-acting element involved in the abscisic acid responsiveness
	ACE	AAAACGTTTA	Cis-acting element involved in light responsiveness
	AE-box	AGAAACAT	Part of a module for light response
	AT-rich element	ATAGAAATCAA	Binding site of AT-rich DNA binding protein (ATBP-1)
	Box III	CATTTACACT	Protein binding site
	Box-W1	TTGACC	Fungal elicitor responsive element
	CAAT-box	CAAAT	Common cis-acting element in promoter and enhancer regions
	GARE-motif	AAACAGA	Gibberellin-responsive element
	GATA-motif	AAGATAAGATT	Part of a light responsive element
	GT1-motif	GGTTAAT	Light responsive element
	GTGGC-motif	CATCGTGTGGC	Part of a light responsive element
	MBS	TAACTG	MYB binding site involved in drought-inducibility
	P-box	CCTTTTG	Gibberellin-responsive element
	Skn-1_motif	GTCAT	Cis-acting regulatory element required for endosperm expression
	Sp1	CC(G/A)CCC	Light responsive element
	TATA-box	TTTTA	Core promoter element around -30 of transcription start
	TC-rich repeats	ATTTTCTCCA	Cis-acting element involved in defense and stress responsiveness
	TGA-element	AACGAC	Auxin-responsive element
	TGG-motif	GGTTGCCA	Part of a light responsive element
	Unnamed__4	CTCC	Unknow
	Unnamed__5	tgCAAATtc	Unknow
	Unnamed__6	GCATTTTTATCA	Unknow
	W box	TTGACC	Unknow
	circadian	CAANNNNATC	Cis-acting regulatory element involved in circadian control
	plant_AP-2-like	CGACCAGG	Unknow
NnbHLH18	5UTR Py-rich stretch	TTTCTTCTCT	Cis-acting element conferring high transcription levels
	A-box	CCGTCC	Cis-acting regulatory element
	AAGAA-motif	GAAAGAA	Unknow
	ABRE	ACGTGGC	Cis-acting element involved in the abscisic acid responsiveness
	AE-box	AGAAACAA	Part of a module for light response
	ARE	TGGTTT	Cis-acting regulatory element essential for the anaerobic induction
	ATCT-motif	AATCTGATCG	Part of a conserved DNA module involved in light responsiveness
	Box I	TTTCAAA	Light responsive element
	Box II	CCACGTGGC	Part of a light responsive element
	Box-W1	TTGACC	Fungal elicitor responsive element
	CAAT-box	CAAAT	Common cis-acting element in promoter and enhancer regions
	CAT-box	GCCACT	Cis-acting regulatory element related to meristem expression
	CCGTCC-box	CCGTCC	Cis-acting regulatory element related to meristem specific activation
	E2Fb	TTTGCCGC	Unknow
	G-Box	GCCACCTGGCA	Cis-acting regulatory element involved in light responsiveness
	G-box	GCCACGTGGTA	Cis-acting regulatory element involved in light responsiveness
	GA-motif	AAAGATGA	Part of a light responsive element
	GAG-motif	AGAGATG	Part of a light responsive element
	GARE-motif	AAACAGA	Gibberellin-responsive element
	GT1-motif	GGTTAA	Light responsive element
	HSE	AAAAAATTTC	Cis-acting element involved in heat stress responsiveness
	I-box	cCATATCCAAT	Part of a light responsive element
	MBS	TAACTG	MYB binding site involved in drought-inducibility
	O2-site	GATGACATGA	Cis-acting regulatory element involved in zein metabolism regulation
	Skn-1_motif	GTCAT	Cis-acting regulatory element required for endosperm expression
	Sp1	CC(G/A)CCC	Light responsive element
	TATA-box	TTTTA	Core promoter element around -30 of transcription start
	TC-rich repeats	ATTTTCTTCA	Cis-acting element involved in defense and stress responsiveness
	TCA-element	CCATCTTTTT	Cis-acting element involved in salicylic acid responsiveness
	Unnamed__1	GCCACGTGGC	Unknow
	Unnamed__2	AACCTAACCT	Unknow
	Unnamed__3	CGTGG	Unknow
	Unnamed__4	CTCC	Unknow
	W box	TTGACC	Unknow
	box II	TCCACGTGGC	Part of a light responsive element
	chs-Unit 1 m1	ACCTAACCCGC	Part of a light responsive element
	circadian	CAANNNNATC	Cis-acting regulatory element involved in circadian control
NnbHLH19	5UTR Py-rich stretch	TTTCTTCTCT	Cis-acting element conferring high transcription levels
	A-box	CCGTCC	Cis-acting regulatory element
	AAGAA-motif	GAAAGAA	Unknow
	AE-box	AGAAACAA	Part of a module for light response
	ARE	TGGTTT	Cis-acting regulatory element essential for the anaerobic induction
	ATCT-motif	AATCTAATCT	Part of a conserved DNA module involved in light responsiveness
	AuxRR-core	GGTCCAT	Cis-acting regulatory element involved in auxin responsiveness
	Box 4	ATTAAT	Part of a conserved DNA module involved in light responsiveness
	Box I	TTTCAAA	Light responsive element
	CAAT-box	CAAT	Common cis-acting element in promoter and enhancer regions
	CCGTCC-box	CCGTCC	Cis-acting regulatory element related to meristem specific activation
	GA-motif	AAGGAAGA	Part of a light responsive element
	GAG-motif	AGAGATG	Part of a light responsive element
	GARE-motif	AAACAGA	Gibberellin-responsive element
	GT1-motif	GGTTAA	Light responsive element
	Gap-box	CAAATGAA(A/G)A	Part of a light responsive element
	LAMP-element	CTTTATCA	Part of a light responsive element
	LTR	CCGAAA	Cis-acting element involved in low-temperature responsiveness
	MBS	CAACTG	MYB binding site involved in drought-inducibility
	O2-site	GATGATGTGG	Cis-acting regulatory element involved in zein metabolism regulation
	RY-element	CATGCATG	Cis-acting regulatory element involved in seed-specific regulation
	Skn-1_motif	GTCAT	Cis-acting regulatory element required for endosperm expression
	Sp1	CC(G/A)CCC	Light responsive element
	TATA-box	TTTTA	Core promoter element around -30 of transcription start
	TCT-motif	TCTTAC	Part of a light responsive element
	Unnamed__1	CGTGG	Unknow
	Unnamed__2	CCACGTCACCG	Single-strand DNA-binding proteins site (ssDBP-1 and -2)
	Unnamed__3	CGTGG	Unknow
	Unnamed__4	CTCC	Unknow
	as-2-box	GATAatGATG	Involved in shoot-specific expression and light responsiveness
NnbHLH20	5UTR Py-rich stretch	TTTCTCTCTCTCTC	Cis-acting element conferring high transcription levels
	A-box	CCGTCC	Cis-acting regulatory element
	ABRE	TACGTG	Cis-acting element involved in the abscisic acid responsiveness
	ACE	ACGTGGA	Cis-acting element involved in light responsiveness
	AE-box	AGAAACTT	Part of a module for light response
	ATCT-motif	AATCTAATCT	Part of a conserved DNA module involved in light responsiveness
	Box 4	ATTAAT	Part of a conserved DNA module involved in light responsiveness
	Box I	TTTCAAA	Light responsive element
	Box II	CCACGTGGC	Part of a light responsive element
	CAAT-box	CAAT	Common cis-acting element in promoter and enhancer regions
	CCGTCC-box	CCGTCC	Cis-acting regulatory element related to meristem specific activation
	CGTCA-motif	CGTCA	Cis-acting regulatory element involved in the MeJA-responsiveness
	CTAG-motif	ACTAGCAGAA	Unknow
	ERE	ATTTCAAA	Ethylene-responsive element
	G-Box	CACGTA	Cis-acting regulatory element involved in light responsiveness
	G-box	CACGTC	Cis-acting regulatory element involved in light responsiveness
	GA-motif	AAGGAAGA	Part of a light responsive element
	GAG-motif	AGAGATG	Part of a light responsive element
	GARE-motif	AAACAGA	Gibberellin-responsive element
	GT1-motif	GGTTAAT	Light responsive element
	I-box	GATATGG	Part of a light responsive element
	MBS	CAACTG	MYB binding site involved in drought-inducibility
	O2-site	GATGATATGG	Cis-acting regulatory element involved in zein metabolism regulation
	Skn-1_motif	GTCAT	Cis-acting regulatory element required for endosperm expression
	Sp1	CC(G/A)CCC	Light responsive element
	TATA-box	TATA	Core promoter element around -30 of transcription start
	TC-rich repeats	GTTTTCTTAC	Cis-acting element involved in defense and stress responsiveness
	TCA-element	GAGAAGAATA	Cis-acting element involved in salicylic acid responsiveness
	TCCACCT-motif	TCCACCT	Unknow
	TCCC-motif	TCTCCCT	Part of a light responsive element
	TCT-motif	TCTTAC	Part of a light responsive element
	TGACG-motif	TGACG	Cis-acting regulatory element involved in the MeJA-responsiveness
	Unnamed__1	CGTGG	Unknow
	Unnamed__2	AACCTAACCT	Unknow
	Unnamed__3	CGTGG	Unknow
	Unnamed__4	CTCC	Unknow
	box II	TCCACGTGGC	Part of a light responsive element
NnbHLH21	4cl-CMA1b	ATTCCGATAAACT	Light responsive element
	AAGAA-motif	gGTAAAGAAA	Unknow
	ABRE	CACGTG	Cis-acting element involved in the abscisic acid responsiveness
	AC-I	CCCACCTACC	Unknow
	AE-box	AGAAACAA	Part of a module for light response
	ARE	TGGTTT	Cis-acting regulatory element essential for the anaerobic induction
	ATCT-motif	AATCTAATCC	Part of a conserved DNA module involved in light responsiveness
	ATGCAAAT motif	ATACAAAT	Cis-acting regulatory element associated to the TGAGTCA motif
	Box III	CATTTACACT	Protein binding site
	CAAT-box	CAAAT	Common cis-acting element in promoter and enhancer regions
	CATT-motif	GCATTC	Part of a light responsive element
	G-Box	CACGTG	Cis-acting regulatory element involved in light responsiveness
	G-box	CACATGG	Cis-acting regulatory element involved in light responsiveness
	GARE-motif	AAACAGA	Gibberellin-responsive element
	GT1-motif	GGTTAA	Light responsive element
	HSE	AAAAAATTTC	Cis-acting element involved in heat stress responsiveness
	LAMP-element	CTTTATCA	Part of a light responsive element
	MBS	CAACTG	MYB binding site involved in drought-inducibility
	O2-site	GATGATGTGG	Cis-acting regulatory element involved in zein metabolism regulation
	P-box	CCTTTTG	Gibberellin-responsive element
	Sp1	CC(G/A)CCC	Light responsive element
	TATA-box	TTTTA	Core promoter element around -30 of transcription start
	TC-rich repeats	GTTTTCTTAC	Cis-acting element involved in defense and stress responsiveness
	TCA-element	CAGAAAAGGA	Cis-acting element involved in salicylic acid responsiveness
	TCT-motif	TCTTAC	Part of a light responsive element
	Unnamed__1	CGTGG	Unknow
	Unnamed__3	CGTGG	Unknow
	Unnamed__4	CTCC	Unknow
	Unnamed__8	CATTTTTGT	Unknow
	chs-CMA2a	TCACTTGA	Part of a light responsive element
NnbHLH22	5UTR Py-rich stretch	TTTCTTCTCT	Cis-acting element conferring high transcription levels
	AAGAA-motif	GAAAGAA	Unknow
	ABRE	GCAACGTGTC	Cis-acting element involved in the abscisic acid responsiveness
	AC-I	CCCACCTACC	Unknow
	AE-box	AGAAACAA	Part of a module for light response
	ATCC-motif	CAATCCTC	Part of a conserved DNA module involved in light responsiveness
	ATCT-motif	AATCTAATCC	Part of a conserved DNA module involved in light responsiveness
	Box 4	ATTAAT	Part of a conserved DNA module involved in light responsiveness
	Box I	TTTCAAA	Light responsive element
	CAAT-box	CAATT	Common cis-acting element in promoter and enhancer regions
	CGTCA-motif	CGTCA	Cis-acting regulatory element involved in the MeJA-responsiveness
	CTAG-motif	ACTAGCAGAA	Unknow
	GA-motif	AAAGATGA	Part of a light responsive element
	GAG-motif	AGAGAGT	Part of a light responsive element
	GARE-motif	TCTGTTG	Gibberellin-responsive element
	LTR	CCGAAA	Cis-acting element involved in low-temperature responsiveness
	MBS	TAACTG	MYB binding site involved in drought-inducibility
	Skn-1_motif	GTCAT	Cis-acting regulatory element required for endosperm expression
	TATA-box	TATA	Core promoter element around -30 of transcription start
	TCA-element	GAGAAGAATA	Cis-acting element involved in salicylic acid responsiveness
	TCT-motif	TCTTAC	Part of a light responsive element
	TGACG-motif	TGACG	Cis-acting regulatory element involved in the MeJA-responsiveness
	Unnamed__4	CTCC	Unknow
NnbHLH23	3-AF3 binding site	CACTATCTAAC	Part of a conserved DNA module array (CMA3)
	AAGAA-motif	GAAAGAA	Unknow
	ABRE	CACGTG	Cis-acting element involved in the abscisic acid responsiveness
	Box I	TTTCAAA	Light responsive element
	Box-W1	TTGACC	Fungal elicitor responsive element
	CAAT-box	CAAT	Common cis-acting element in promoter and enhancer regions
	CGTCA-motif	CGTCA	Cis-acting regulatory element involved in the MeJA-responsiveness
	ERE	ATTTCAAA	Ethylene-responsive element
	G-Box	CACGTT	Cis-acting regulatory element involved in light responsiveness
	G-box	CACGTT	Cis-acting regulatory element involved in light responsiveness
	GAG-motif	AGAGAGT	Part of a light responsive element
	GARE-motif	AAACAGA	Gibberellin-responsive element
	GCN4_motif	CAAGCCA	Cis-regulatory element involved in endosperm expression
	GT1-motif	GGTTAAT	Light responsive element
	I-box	GATATGG	Part of a light responsive element
	MNF1	GTGCCC(A/T)(A/T)	Light responsive element
	MRE	AACCTAA	MYB binding site involved in light responsiveness
	O2-site	GATGATATGG	Cis-acting regulatory element involved in zein metabolism regulation
	P-box	CCTTTTG	Gibberellin-responsive element
	Sp1	CC(G/A)CCC	Light responsive element
	TATA-box	TATA	Core promoter element around -30 of transcription start
	TC-rich repeats	ATTTTCTTCA	Cis-acting element involved in defense and stress responsiveness
	TCA-element	CAGAAAAGGA	Cis-acting element involved in salicylic acid responsiveness
	TGACG-motif	TGACG	Cis-acting regulatory element involved in the MeJA-responsiveness
	Unnamed__1	CGTGG	Unknow
	Unnamed__13	TCCAAGTATA	Unknow
	Unnamed__3	CGTGG	Unknow
	Unnamed__4	CTCC	Unknow
	W box	TTGACC	Unknow
	as-2-box	GATAatGATG	Involved in shoot-specific expression and light responsiveness
	dOCT	CaCGGATC	Cis-acting regulatory element related to meristem specific activation
NnbHLH24	5UTR Py-rich stretch	TTTCTCTCTCTCTC	Cis-acting element conferring high transcription levels
	A-box	CCGTCC	Cis-acting regulatory element
	AAGAA-motif	GAAAGAA	Unknow
	ABRE	CACGTG	Cis-acting element involved in the abscisic acid responsiveness
	AT-rich sequence	TAAAATACT	Element for maximal elicitor-mediated activation (2copies)
	Box 4	ATTAAT	Part of a conserved DNA module involved in light responsiveness
	Box I	TTTCAAA	Light responsive element
	CAAT-box	CAAT	Common cis-acting element in promoter and enhancer regions
	CAT-box	GCCACT	Cis-acting regulatory element related to meristem expression
	CCGTCC-box	CCGTCC	Cis-acting regulatory element related to meristem specific activation
	CG-motif	CCATGGGG	Part of a light responsive element
	EIRE	TTCGACC	Elicitor-responsive element
	ERE	ATTTCAAA	Ethylene-responsive element
	G-Box	CACGTG	Cis-acting regulatory element involved in light responsiveness
	G-box	GACATGTGGT	Cis-acting regulatory element involved in light responsiveness
	GARE-motif	AAACAGA	Gibberellin-responsive element
	GATA-motif	AAGGATAAGG	Part of a light responsive element
	GCN4_motif	TGTGTCA	Cis-regulatory element involved in endosperm expression
	GT1-motif	GGTTAA	Light responsive element
	HD-Zip 1	CAAT(A/T)ATTG	Element involved in differentiation of the palisade mesophyll cells
	HD-Zip 2	CAAT(G/C)ATTG	Element involved in the control of leaf morphology development
	MBS	CAACTG	MYB binding site involved in drought-inducibility
	P-box	CCTTTTG	Gibberellin-responsive element
	Skn-1_motif	GTCAT	Cis-acting regulatory element required for endosperm expression
	Sp1	CC(G/A)CCC	Light responsive element
	TATA-box	TAATA	Core promoter element around -30 of transcription start
	TC-rich repeats	ATTTTCTTCA	Cis-acting element involved in defense and stress responsiveness
	TCA-element	CCATCTTTTT	Cis-acting element involved in salicylic acid responsiveness
	Unnamed__1	GAATTTAATTAA	60K protein binding site
	Unnamed__4	CTCC	Unknow
	Unnamed__6	taTAAATATct	Unknow
	chs-CMA1a	TTACTTAA	Part of a light responsive element
NnbHLH25	5UTR Py-rich stretch	TTTCTCTCTCTCTC	Cis-acting element conferring high transcription levels
	AAGAA-motif	GAAAGAA	Unknow
	ACE	AAAACGTTTA	Cis-acting element involved in light responsiveness
	ARE	TGGTTT	Cis-acting regulatory element essential for the anaerobic induction
	AuxRR-core	GGTCCAT	Cis-acting regulatory element involved in auxin responsiveness
	Box 4	ATTAAT	Part of a conserved DNA module involved in light responsiveness
	Box-W1	TTGACC	Fungal elicitor responsive element
	CAAT-box	CAAT	Common cis-acting element in promoter and enhancer regions
	CATT-motif	GCATTC	Part of a light responsive element
	F-box	CTATTCTCATT	Unknow
	G-box	CACGAC	Cis-acting regulatory element involved in light responsiveness
	GA-motif	AAAGATGA	Part of a light responsive element
	GARE-motif	AAACAGA	Gibberellin-responsive element
	GT1-motif	GGTTAAT	Light responsive element
	HSE	AAAAAATTTC	Cis-acting element involved in heat stress responsiveness
	I-box	GATAAGGGT	Part of a light responsive element
	LAMP-element	CCTTATCCA	Part of a light responsive element
	Skn-1_motif	GTCAT	Cis-acting regulatory element required for endosperm expression
	Sp1	CC(G/A)CCC	Light responsive element
	TATA-box	TAATA	Core promoter element around -30 of transcription start
	TATC-box	TATCCCA	Cis-acting element involved in gibberellin-responsiveness
	TC-rich repeats	ATTCTCTAAC	Cis-acting element involved in defense and stress responsiveness
	TCA-element	CAGAAAAGGA	Cis-acting element involved in salicylic acid responsiveness
	TCT-motif	TCTTAC	Part of a light responsive element
	TGA-element	AACGAC	Auxin-responsive element
	Unnamed__1	CGTGG	Unknow
	Unnamed__3	CGTGG	Unknow
	Unnamed__4	CTCC	Unknow
	W box	TTGACC	Unknow
	WUN-motif	AAATTTCCT	Wound-responsive element
	circadian	CAAAGATATC	Cis-acting regulatory element involved in circadian control
NnbHLH26	3-AF1 binding site	AAGAGATATTT	Light responsive element
	5UTR Py-rich stretch	TTTCTCTCTCTCTC	Cis-acting element conferring high transcription levels
	A-box	CCGTCC	Cis-acting regulatory element
	AAGAA-motif	GAAAGAA	Unknow
	AC-I	CCCACCTACC	Unknow
	ARE	TGGTTT	Cis-acting regulatory element essential for the anaerobic induction
	ATC-motif	GCCAATCC	Part of a conserved DNA module involved in light responsiveness
	Box 4	ATTAAT	Part of a conserved DNA module involved in light responsiveness
	Box I	TTTCAAA	Light responsive element
	Box-W1	TTGACC	Fungal elicitor responsive element
	CAAT-box	CAAT	Common cis-acting element in promoter and enhancer regions
	CAT-box	GCCACT	Cis-acting regulatory element related to meristem expression
	CATT-motif	GCATTC	Part of a light responsive element
	CCGTCC-box	CCGTCC	Cis-acting regulatory element related to meristem specific activation
	ERE	ATTTCAAA	Ethylene-responsive element
	HSE	AGAAAATTCG	Cis-acting element involved in heat stress responsiveness
	L-box	TCTCACCTACC	Part of a light responsive element
	LAMP-element	CTTTATCA	Part of a light responsive element
	P-box	CCTTTTG	Gibberellin-responsive element
	Skn-1_motif	GTCAT	Cis-acting regulatory element required for endosperm expression
	Sp1	CC(G/A)CCC	Light responsive element
	TATA-box	TTTTA	Core promoter element around -30 of transcription start
	TCA-element	CCATCTTTTT	Cis-acting element involved in salicylic acid responsiveness
	Unnamed__4	CTCC	Unknow
	W box	TTGACC	Unknow
	as-2-box	GATAatGATG	Involved in shoot-specific expression and light responsiveness
	circadian	CAANNNNATC	Cis-acting regulatory element involved in circadian control
NnbHLH27	ACE	AAAACGTTTA	Cis-acting element involved in light responsiveness
	AE-box	AGAAACTT	Part of a module for light response
	ATCT-motif	AATCTAATCT	Part of a conserved DNA module involved in light responsiveness
	ATGCAAAT motif	ATACAAAT	Cis-acting regulatory element associated to the TGAGTCA motif
	AuxRR-core	GGTCCAT	Cis-acting regulatory element involved in auxin responsiveness
	Box 4	ATTAAT	Part of a conserved DNA module involved in light responsiveness
	Box I	TTTCAAA	Light responsive element
	Box III	atCATTTTCACt	Protein binding site
	Box-W1	TTGACC	Fungal elicitor responsive element
	CAAT-box	CAAAT	Common cis-acting element in promoter and enhancer regions
	CATT-motif	GCATTC	Part of a light responsive element
	CCAAT-box	CAACGG	MYBHv1 binding site
	CGTCA-motif	CGTCA	Cis-acting regulatory element involved in the MeJA-responsiveness
	ERE	ATTTCAAA	Ethylene-responsive element
	GAG-motif	AGAGAGT	Part of a light responsive element
	GC-motif	CCCCCG	Enhancer-like element involved in anoxic specific inducibility
	GT1-motif	GGTTAA	Light responsive element
	Gap-box	CAAATGAA(A/G)A	Part of a light responsive element
	HSE	AAAAAATTTC	Cis-acting element involved in heat stress responsiveness
	MRE	AACCTAA	MYB binding site involved in light responsiveness
	Skn-1_motif	GTCAT	Cis-acting regulatory element required for endosperm expression
	Sp1	GGGCGG	Light responsive element
	TATA-box	TACAAAA	Core promoter element around -30 of transcription start
	TC-rich repeats	ATTTTCTTCA	Cis-acting element involved in defense and stress responsiveness
	TCA-element	TCA-element	Cis-acting element involved in salicylic acid responsiveness
	TGACG-motif	TGACG	Cis-acting regulatory element involved in the MeJA-responsiveness
	Unnamed__4	CTCC	Unknow
	Unnamed__6	taTAAATATct	Unknow
	W box	TTGACC	Unknow
	as1	TGACGTCA	Cis-acting regulatory element involved in the root-specific expression
	chs-CMA2b	ATTGCAACTCAA	Part of a light responsive element
NnbHLH28	5UTR Py-rich stretch	TTTCTTCTCT	Cis-acting element conferring high transcription levels
	A-box	CCGTCC	Cis-acting regulatory element
	AAGAA-motif	GAAAGAA	Unknow
	ABRE	CACGTG	Cis-acting element involved in the abscisic acid responsiveness
	AC-II	TCACCAACCCCC	Unknow
	ACE	ACTACGTTGG	Cis-acting element involved in light responsiveness
	AE-box	AGAAACAA	Part of a module for light response
	ARE	TGGTTT	Cis-acting regulatory element essential for the anaerobic induction
	ATCT-motif	AATCTAATCT	Part of a conserved DNA module involved in light responsiveness
	Box I	TTTCAAA	Light responsive element
	Box-W1	TTGACC	Fungal elicitor responsive element
	CAAT-box	CCAAT	Common cis-acting element in promoter and enhancer regions
	CCAAT-box	CAACGG	MYBHv1 binding site
	CCGTCC-box	CCGTCC	Cis-acting regulatory element related to meristem specific activation
	CGTCA-motif	CGTCA	Cis-acting regulatory element involved in the MeJA-responsiveness
	ELI-box3	AAACCAATT	Elicitor-responsive element
	ERE	ATTTCAAA	Ethylene-responsive element
	G-Box	CACGTT	Cis-acting regulatory element involved in light responsiveness
	G-box	CACGTT	Cis-acting regulatory element involved in light responsiveness
	GA-motif	AAGGAAGA	Part of a light responsive element
	GAG-motif	GGAGATG	Part of a light responsive element
	GARE-motif	AAACAGA	Gibberellin-responsive element
	GC-motif	CCCCCG	Enhancer-like element involved in anoxic specific inducibility
	MBS	CGGTCA	MYB Binding Site
	MSA-like	TCCAACGGT	Cis-acting element involved in cell cycle regulation
	Skn-1_motif	GTCAT	Cis-acting regulatory element required for endosperm expression
	Sp1	CC(G/A)CCC	Light responsive element
	TATA-box	TTTTA	Core promoter element around -30 of transcription start
	TCT-motif	TCTTAC	Part of a light responsive element
	TGACG-motif	TGACG	Cis-acting regulatory element involved in the MeJA-responsiveness
	TGG-motif	GGTTGCCA	Part of a light responsive element
	Unnamed__1	CGTGG	Unknow
	Unnamed__2	CCCCGG	Unknow
	Unnamed__3	CGTGG	Unknow
	Unnamed__4	CTCC	Unknow
	W box	TTGACC	Unknow
	box II	TCCACGTGGC	Part of a light responsive element
	circadian	CAANNNNATC	Cis-acting regulatory element involved in circadian control
NnbHLH29	3-AF1 binding site	TAAGAGAGGAA	Light responsive element
	5UTR Py-rich stretch	TTTCTCTCTCTCTC	Cis-acting element conferring high transcription levels
	AAGAA-motif	gGTAAAGAAA	Unknow
	ARE	TGGTTT	Cis-acting regulatory element essential for the anaerobic induction
	Box 4	ATTAAT	Part of a conserved DNA module involved in light responsiveness
	Box I	TTTCAAA	Light responsive element
	CAAT-box	CAAT	Common cis-acting element in promoter and enhancer regions
	CATT-motif	GCATTC	Part of a light responsive element
	CCAAT-box	CAACGG	MYBHv1 binding site
	CGTCA-motif	CGTCA	Cis-acting regulatory element involved in the MeJA-responsiveness
	GA-motif	AAGGAAGA	Part of a light responsive element
	GAG-motif	AGAGATG	Part of a light responsive element
	GARE-motif	TCTGTTG	Gibberellin-responsive element
	GCN4_motif	CAAGCCA	Cis-regulatory element involved in endosperm expression
	GT1-motif	GGTTAA	Light responsive element
	Gap-box	AAATGGAGA	Part of a light responsive element
	I-box	gGATAAGGTG	Part of a light responsive element
	MBS	TAACTG	MYB binding site involved in drought-inducibility
	MRE	AACCTAA	MYB binding site involved in light responsiveness
	P-box	CCTTTTG	Gibberellin-responsive element
	Skn-1_motif	GTCAT	Cis-acting regulatory element required for endosperm expression
	TA-rich region	TATATATATATATATATATATA	Enhancer
	TATA-box	TATA	Core promoter element around -30 of transcription start
	TATC-box	TATCCCA	Cis-acting element involved in gibberellin-responsiveness
	TC-rich repeats	ATTCTCTAAC	Cis-acting element involved in defense and stress responsiveness
	TCA-element	CCATCTTTTT	Cis-acting element involved in salicylic acid responsiveness
	TCCACCT-motif	TCCACCT	Unknow
	TCT-motif	TCTTAC	Part of a light responsive element
	TGACG-motif	TGACG	Cis-acting regulatory element involved in the MeJA-responsiveness
	Unnamed__2	AACCTAACCT	Unknow
	Unnamed__4	CTCC	Unknow
	box E	ACCCATCAAG	Unknow
NnbHLH30	ABRE	TACGTG	Cis-acting element involved in the abscisic acid responsiveness
	AAGAA-motif	GAAAGAA	Unknow
	ARE	TGGTTT	Cis-acting regulatory element essential for the anaerobic induction
	ATCC-motif	CAATCCTC	Part of a conserved DNA module involved in light responsiveness
	ATGCAAAT motif	ATACAAAT	Cis-acting regulatory element associated to the TGAGTCA motif
	Box I	TTTCAAA	Light responsive element
	Box III	CATTTACACT	Protein binding site
	Box-W1	TTGACC	Fungal elicitor responsive element
	CAAT-box	CAAAT	Common cis-acting element in promoter and enhancer regions
	CCAAT-box	CAACGG	MYBHv1 binding site
	ELI-box3	AAACCAATT	Elicitor-responsive element
	G-Box	CACGTA	Cis-acting regulatory element involved in light responsiveness
	G-box	TACGTG	Cis-acting regulatory element involved in light responsiveness
	GCN4_motif	CAAGCCA	Cis-regulatory element involved in endosperm expression
	GT1-motif	GGTTAA	Light responsive element
	Gap-box	AAATGGAGA	Part of a light responsive element
	HSE	AAAAAATTTC	Cis-acting element involved in heat stress responsiveness
	I-box	GATATGG	Part of a light responsive element
	LTR	CCGAAA	Cis-acting element involved in low-temperature responsiveness
	MBS	CAACTG	MYB binding site involved in drought-inducibility
	MRE	AACCTAA	MYB binding site involved in light responsiveness
	Skn-1_motif	GTCAT	Cis-acting regulatory element required for endosperm expression
	Sp1	CC(G/A)CCC	Light responsive element
	TATA-box	ATATAA	Core promoter element around -30 of transcription start
	TATCCAT/C-motif	TATCCAT	Unknow
	TC-rich repeats	GTTTTCTTAC	Cis-acting element involved in defense and stress responsiveness
	TCCACCT-motif	TCCACCT	Unknow
	TCT-motif	TCTTAC	Part of a light responsive element
	TGA-element	AACGAC	Auxin-responsive element
	Unnamed__4	CTCC	Unknow
	Unnamed__8	CATTTTTGT	Unknow
	W box	TTGACC	Unknow
	chs-CMA1a	TTACTTAA	Part of a light responsive element
	circadian	CAANNNNATC	Cis-acting regulatory element involved in circadian control
NnbHLH31	ACE	AAAACGTTTA	Cis-acting element involved in light responsiveness
	ARE	TGGTTT	Cis-acting regulatory element essential for the anaerobic induction
	ATCT-motif	AATCTAATCT	Part of a conserved DNA module involved in light responsiveness
	AuxRR-core	GGTCCAT	Cis-acting regulatory element involved in auxin responsiveness
	Box 4	ATTAAT	Part of a conserved DNA module involved in light responsiveness
	C-box	CTGACGTCAG	Cis-acting regulatory element involved in light responsiveness
	CAAT-box	CAAT	Common cis-acting element in promoter and enhancer regions
	CGTCA-motif	CGTCA	Cis-acting regulatory element involved in the MeJA-responsiveness
	ELI-box3	AAACCAATT	Elicitor-responsive element
	G-box	CACGAC	Cis-acting regulatory element involved in light responsiveness
	GAG-motif	AGAGATG	Part of a light responsive element
	GATA-motif	GATAGGA	Part of a light responsive element
	GCN4_motif	TGTGTCA	Cis-regulatory element involved in endosperm expression
	GT1-motif	GGTTAA	Light responsive element
	HSE	AAAAAATTTC	Cis-acting element involved in heat stress responsiveness
	MBS	CGGTCA	MYB Binding Site
	MRE	AACCTAA	MYB binding site involved in light responsiveness
	O2-site	GATGATATGG	Cis-acting regulatory element involved in zein metabolism regulation
	P-box	CCTTTTG	Gibberellin-responsive element
	Skn-1_motif	GTCAT	Cis-acting regulatory element required for endosperm expression
	Sp1	CC(G/A)CCC	Light responsive element
	TATA-box	ATATAA	Core promoter element around -30 of transcription start
	TCA-element	CCATCTTTTT	Cis-acting element involved in salicylic acid responsiveness
	TCCC-motif	TCTCCCT	Part of a light responsive element
	TGA-box	TGACGTAA	Part of an auxin-responsive element
	TGACG-motif	TGACG	Cis-acting regulatory element involved in the MeJA-responsiveness
	circadian	CAANNNNATC	Cis-acting regulatory element involved in circadian control
	Unnamed__3	CGTGG	Unknow
	Unnamed__13	TCCAAGTATA	Unknow
	Unnamed__1	CGTGG	Unknow
	Unnamed__4	CTCC	Unknow
NnbHLH32	4cl-CMA2b	TCTCACCAACC	Light responsive element
	5UTR Py-rich stretch	TTTCTTCTCT	Cis-acting element conferring high transcription levels
	AAGAA-motif	gGTAAAGAAA	Unknow
	ABRE	CACGTG	Cis-acting element involved in the abscisic acid responsiveness
	AC-I	TCTCACCAACC	Unknow
	AC-II	CTCACCAACCCC	Unknow
	AT-rich element	ATAGAAATCAA	Binding site of AT-rich DNA binding protein (ATBP-1)
	ATCT-motif	AATCTAATCC	Part of a conserved DNA module involved in light responsiveness
	ATGCAAAT motif	ATACAAAT	Cis-acting regulatory element associated to the TGAGTCA motif
	Box 4	ATTAAT	Part of a conserved DNA module involved in light responsiveness
	Box III	CATTTACACT	Protein binding site
	C-box	CTGACGTCAG	Cis-acting regulatory element involved in light responsiveness
	CAAT-box	CCAAT	Common cis-acting element in promoter and enhancer regions
	CGTCA-motif	CGTCA	Cis-acting regulatory element involved in the MeJA-responsiveness
	G-Box	CACGTG	Cis-acting regulatory element involved in light responsiveness
	G-box	CACGTG	Cis-acting regulatory element involved in light responsiveness
	GAG-motif	GGAGATG	Part of a light responsive element
	GC-motif	CCCCCG	Enhancer-like element involved in anoxic specific inducibility
	HD-Zip 1	CAAT(A/T)ATTG	Element involved in differentiation of the palisade mesophyll cells
	HD-Zip 2	CAAT(G/C)ATTG	Element involved in the control of leaf morphology development
	HSE	AAAAAATTTC	Cis-acting element involved in heat stress responsiveness
	L-box	TCTCACCAACC	Part of a light responsive element
	LTR	CCGAAA	Cis-acting element involved in low-temperature responsiveness
	MRE	AACCTAA	MYB binding site involved in light responsiveness
	Skn-1_motif	GTCAT	Cis-acting regulatory element required for endosperm expression
	Sp1	CC(G/A)CCC	Light responsive element
	TATA-box	tcTATATAtt	Core promoter element around -30 of transcription start
	TATCCAT/C-motif	TATCCAT	Unknow
	TCA-element	GAGAAGAATA	Cis-acting element involved in salicylic acid responsiveness
	TCT-motif	TCTTAC	Part of a light responsive element
	TGACG-motif	TGACG	Cis-acting regulatory element involved in the MeJA-responsiveness
	Unnamed__1	CGTGG	Unknow
	Unnamed__3	CGTGG	Unknow
	Unnamed__4	CTCC	Unknow
	as1	TGACGTCA	Cis-acting regulatory element involved in the root-specific expression
	box II	TCCACGTGGC	Part of a light responsive element
NnbHLH33	5UTR Py-rich stretch	TTTCTTCTCT	Cis-acting element conferring high transcription levels
	A-box	CCGTCC	Cis-acting regulatory element
	ABRE	ACGTGGC	Cis-acting element involved in the abscisic acid responsiveness
	ARE	TGGTTT	Cis-acting regulatory element essential for the anaerobic induction
	Box I	TTTCAAA	Light responsive element
	CAAT-box	CAAAT	Common cis-acting element in promoter and enhancer regions
	CATT-motif	GCATTC	Part of a light responsive element
	CCAAT-box	CAACGG	MYBHv1 binding site
	CCGTCC-box	CCGTCC	Cis-acting regulatory element related to meristem specific activation
	CGTCA-motif	CGTCA	Cis-acting regulatory element involved in the MeJA-responsiveness
	G-Box	CACGTT	Cis-acting regulatory element involved in light responsiveness
	GAG-motif	GGAGATG	Part of a light responsive element
	GARE-motif	TCTGTTG	Gibberellin-responsive element
	GT1-motif	GGTTAA	Light responsive element
	I-box	CTCTTATGCT	Part of a light responsive element
	MBS	TAACTG	MYB binding site involved in drought-inducibility
	MNF1	GTGCCC(A/T)(A/T)	Light responsive element
	O2-site	GATGA(C/T)(A/G)TG(A/G)	Cis-acting regulatory element involved in zein metabolism regulation
	Skn-1_motif	GTCAT	Cis-acting regulatory element required for endosperm expression
	Sp1	GGGCGG	Light responsive element
	TATA-box	TATACA	Core promoter element around -30 of transcription start
	TATC-box	TATCCCA	Cis-acting element involved in gibberellin-responsiveness
	TATCCAT/C-motif	TATCCAT	Unknow
	TCA-element	CAGAAAAGGA	Cis-acting element involved in salicylic acid responsiveness
	TCCACCT-motif	TCCACCT	Unknow
	TCCC-motif	TCTCCCT	Part of a light responsive element
	TGA-element	AACGAC	Auxin-responsive element
	TGACG-motif	TGACG	Cis-acting regulatory element involved in the MeJA-responsiveness
	Unnamed__1	CGTGG	Unknow
	Unnamed__3	CGTGG	Unknow
	Unnamed__4	CTCC	Unknow
	WUN-motif	TCATTACGAA	Unknow
	as1	TGACGTCA	Cis-acting regulatory element involved in the root-specific expression
	box II	TCCACGTGGC	Part of a light responsive element
	chs-CMA2a	GCAATTCC	Part of a light responsive element
	circadian	CAANNNNATC	Cis-acting regulatory element involved in circadian control
NnbHLH34	5UTR Py-rich stretch	TTTCTTCTCT	Cis-acting element conferring high transcription levels
	ACE	AAAACGTTTA	Cis-acting element involved in light responsiveness
	ARE	TGGTTT	Cis-acting regulatory element essential for the anaerobic induction
	Box 4	ATTAAT	Part of a conserved DNA module involved in light responsiveness
	Box I	TTTCAAA	Light responsive element
	Box-W1	TTGACC	Fungal elicitor responsive element
	CAAT-box	CAAT	Common cis-acting element in promoter and enhancer regions
	ERE	ATTTCAAA	Ethylene-responsive element
	GATA-motif	GATAGGA	Part of a light responsive element
	GT1-motif	GGTTAAT	Light responsive element
	HD-Zip 1	CAAT(A/T)ATTG	Element involved in differentiation of the palisade mesophyll cells
	HD-Zip 2	CAAT(G/C)ATTG	Lement involved in the control of leaf morphology development
	MBS	CGGTCA	MYB Binding Site
	MRE	AACCTAA	MYB binding site involved in light responsiveness
	O2-site	GTTGACGTGA	Cis-acting regulatory element involved in zein metabolism regulation
	Pc-CMA2a	CAACCAATGAAAA	Part of a light responsive element
	Sp1	CC(G/A)CCC	Light responsive element
	TA-rich region	TATATATATATATATATATATA	Enhancer
	TATA-box	TAATA	Core promoter element around -30 of transcription start
	TC-rich repeats	ATTTTCTTCA	Cis-acting element involved in defense and stress responsiveness
	TCA-element	GAGAAGAATA	Cis-acting element involved in salicylic acid responsiveness
	TCT-motif	TCTTAC	Part of a light responsive element
	Unnamed__2	AACCTAACCT	Unknow
	Unnamed__4	CTCC	Unknow
	W box	TTGACC	Unknow
	chs-CMA2a	TCACTTGA	Part of a light responsive element
	circadian	CAANNNNATC	Cis-acting regulatory element involved in circadian control
NnbHLH35	5UTR Py-rich stretch	TTTCTTCTCT	Cis-acting element conferring high transcription levels
	A-box	CCGTCC	Cis-acting regulatory element
	AAGAA-motif	gGTAAAGAAA	Unknow
	ABRE	GGACACGTGGC	Cis-acting element involved in the abscisic acid responsiveness
	AC-I	CCCACCTACC	Unknow
	AC-II	(C/T)T(T/C)(C/T)(A/C)(A/C)C(A/C)A(A/C)C(C/A)(C/A)C	Unknow
	ACE	AAAACGTTTA	Cis-acting element involved in light responsiveness
	ARE	TGGTTT	Cis-acting regulatory element essential for the anaerobic induction
	Box 4	ATTAAT	Part of a conserved DNA module involved in light responsiveness
	Box I	TTTCAAA	Light responsive element
	Box II	CCACGTGGC	Part of a light responsive element
	Box-W1	TTGACC	Fungal elicitor responsive element
	CAAT-box	CAAT	Common cis-acting element in promoter and enhancer regions
	CCAAT-box	CAACGG	MYBHv1 binding site
	CCGTCC-box	CCGTCC	Cis-acting regulatory element related to meristem specific activation
	CGTCA-motif	CGTCA	Cis-acting regulatory element involved in the MeJA-responsiveness
	G-Box	CACGTT	Cis-acting regulatory element involved in light responsiveness
	G-box	GCCACGTGGTA	Cis-acting regulatory element involved in light responsiveness
	GA-motif	AAAGATGA	Part of a light responsive element
	GATT-motif	CTCCTGATTGGA	Part of a light responsive element
	GT1-motif	GGTTAA	Light responsive element
	HD-Zip 1	CAAT(A/T)ATTG	Element involved in differentiation of the palisade mesophyll cells
	HD-Zip 2	CAAT(G/C)ATTG	Element involved in the control of leaf morphology development
	HSE	AAAAAATTTC	Cis-acting element involved in heat stress responsiveness
	MBS	CAACTG	MYB binding site involved in drought-inducibility
	O2-site	GATGATGTGG	Cis-acting regulatory element involved in zein metabolism regulation
	P-box	GCCTTTTGAGT	Gibberellin-responsive element
	Skn-1_motif	GTCAT	Cis-acting regulatory element required for endosperm expression
	Sp1	CC(G/A)CCC	Light responsive element
	TATA-box	TAATA	Core promoter element around -30 of transcription start
	TCA-element	GAGAAGAATA	Cis-acting element involved in salicylic acid responsiveness
	TCT-motif	TCTTAC	Part of a light responsive element
	TGACG-motif	TGACG	Cis-acting regulatory element involved in the MeJA-responsiveness
	Unnamed__1	CGTGG	Unknow
	Unnamed__3	CGTGG	Unknow
	Unnamed__4	CTCC	Unknow
	Unnamed__6	GCATTTTTATCA	Unknow
	W box	TTGACC	Unknow
	box II	TCCACGTGGC	Part of a light responsive element
	circadian	CAANNNNATC	Cis-acting regulatory element involved in circadian control
NnbHLH36	5UTR Py-rich stretch	TTTCTTCTCT	Cis-acting element conferring high transcription levels
	AAAC-motif	CAATCAAAACCT	Light responsive element
	AAGAA-motif	gGTAAAGAAA	Unknow
	ABRE	TACGTG	Cis-acting element involved in the abscisic acid responsiveness
	AE-box	AGAAACAA	Part of a module for light response
	ARE	TGGTTT	Cis-acting regulatory element essential for the anaerobic induction
	ATCT-motif	AATCTAATCC	Part of a conserved DNA module involved in light responsiveness
	Box 4	ATTAAT	Part of a conserved DNA module involved in light responsiveness
	Box I	TTTCAAA	Light responsive element
	Box-W1	TTGACC	Fungal elicitor responsive element
	CAAT-box	CAAAT	Common cis-acting element in promoter and enhancer regions
	CAT-box	GCCACT	Cis-acting regulatory element related to meristem expression
	CATT-motif	GCATTC	Part of a light responsive element
	G-Box	CACGTT	Cis-acting regulatory element involved in light responsiveness
	G-box	GCCACGTGGTA	Cis-acting regulatory element involved in light responsiveness
	GA-motif	AAAGATGA	Part of a light responsive element
	GATA-motif	AAGATAAGATT	Part of a light responsive element
	GT1-motif	ATGGTGGTTGG	Light responsive element
	LAMP-element	CCAAAACCA	Part of a light responsive element
	MBS	CAACTG	MYB binding site involved in drought-inducibility
	MNF1	GTGCCC(A/T)(A/T)	Light responsive element
	Skn-1_motif	GTCAT	Cis-acting regulatory element required for endosperm expression
	Sp1	CC(G/A)CCC	Light responsive element
	TATA-box	TTTTA	Core promoter element around -30 of transcription start
	TATCCAT/C-motif	TATCCAT	Unknow
	TCA-element	CCATCTTTTT	Cis-acting element involved in salicylic acid responsiveness
	TCCC-motif	TCTCCCT	Part of a light responsive element
	TCT-motif	TCTTAC	Part of a light responsive element
	Unnamed__1	CGTGG	Unknow
	Unnamed__3	CGTGG	Unknow
	Unnamed__4	CTCC	Unknow
	W box	TTGACC	Unknow
	circadian	CAANNNNATC	Unknow
NnbHLH37	4cl-CMA2b	TCTCACCAACC	Light responsive element
	5UTR Py-rich stretch	TTTCTTCTCT	Cis-acting element conferring high transcription levels
	A-box	CCGTCC	Cis-acting regulatory element
	AAGAA-motif	GAAAGAA	Unknow
	AC-I	TCTCACCAACC	Unknow
	ARE	TGGTTT	Cis-acting regulatory element essential for the anaerobic induction
	AT-rich element	ATAGAAATCAA	Binding site of AT-rich DNA binding protein (ATBP-1)
	ATCT-motif	AATCTAATCT	Part of a conserved DNA module involved in light responsiveness
	Box 4	ATTAAT	Part of a conserved DNA module involved in light responsiveness
	Box I	TTTCAAA	Light responsive element
	Box-W1	TTGACC	Fungal elicitor responsive element
	CAAT-box	CAAT	Common cis-acting element in promoter and enhancer regions
	CCGTCC-box	CCGTCC	Cis-acting regulatory element related to meristem specific activation
	GA-motif	ATAGATAA	Part of a light responsive element
	GAG-motif	AGAGATG	Part of a light responsive element
	GARE-motif	AAACAGA	Gibberellin-responsive element
	GT1-motif	GGTTAA	Light responsive element
	HSE	AAAAAATTTC	Cis-acting element involved in heat stress responsiveness
	L-box	TCTCACCAACC	Part of a light responsive element
	LTR	CCGAAA	Cis-acting element involved in low-temperature responsiveness
	MNF1	GTGCCC(A/T)(A/T)	Light responsive element
	MRE	AACCTAA	MYB binding site involved in light responsiveness
	Skn-1_motif	GTCAT	Cis-acting regulatory element required for endosperm expression
	Sp1	CC(G/A)CCC	Light responsive element
	TA-rich region	TATATATATATATATATATATA	Enhancer
	TATA-box	ATATAT	Core promoter element around -30 of transcription start
	TCCACCT-motif	TCCACCT	Unknow
	TGA-element	AACGAC	Auxin-responsive element
	Unnamed__1	CGTGG	Unknow
	Unnamed__3	CGTGG	Unknow
	Unnamed__4	CTCC	Unknow
	W box	TTGACC	Unknow
	circadian	CAANNNNATC	Cis-acting regulatory element involved in circadian control
NnbHLH38	5UTR Py-rich stretch	TTTCTTCTCT	Cis-acting element conferring high transcription levels
	ACE	CTAACGTATT	Cis-acting element involved in light responsiveness
	AE-box	AGAAACAA	Part of a module for light response
	ARE	TGGTTT	Cis-acting regulatory element essential for the anaerobic induction
	ATCT-motif	AATCTAATCT	Part of a conserved DNA module involved in light responsiveness
	ATGCAAAT motif	ATACAAAT	Cis-acting regulatory element associated to the TGAGTCA motif
	Box 4	ATTAAT	Part of a conserved DNA module involved in light responsiveness
	Box I	TTTCAAA	Light responsive element
	Box-W1	TTGACC	Fungal elicitor responsive element
	CAAT-box	CAAT	Common cis-acting element in promoter and enhancer regions
	G-Box	CACGTT	Cis-acting regulatory element involved in light responsiveness
	G-box	GACATGTGGT	Cis-acting regulatory element involved in light responsiveness
	GA-motif	ATAGATAA	Part of a light responsive element
	GATA-motif	AAGATAAGATT	Part of a light responsive element
	GT1-motif	GGTTAA	Light responsive element
	Gap-box	AAATGGAGA	Part of a light responsive element
	HSE	AAAAAATTTC	Cis-acting element involved in heat stress responsiveness
	MBS	TAACTG	MYB binding site involved in drought-inducibility
	MBSII	AAAAGTTAGTTA	MYB binding site involved in flavonoid biosynthetic genes regulation
	MRE	AACCTAA	MYB binding site involved in light responsiveness
	RY-element	CATGCATG	Cis-acting regulatory element involved in seed-specific regulation
	Skn-1_motif	GTCAT	Cis-acting regulatory element required for endosperm expression
	Sp1	CC(G/A)CCC	Light responsive element
	TATA-box	TAAAAATAA	Core promoter element around -30 of transcription start
	TATCCAT/C-motif	TATCCAT	Unknow
	TCA-element	CCATCTTTTT	Cis-acting element involved in salicylic acid responsiveness
	TGA-element	AACGAC	Auxin-responsive element
	Unnamed__1	CGTGG	Unknow
	Unnamed__2	AACCTAACCT	Unknow
	Unnamed__3	CGTGG	Unknow
	Unnamed__4	CTCC	Unknow
	W box	TTGACC	Unknow
NnbHLH39	AAGAA-motif	GAAAGAA	Unknow
	ARE	TGGTTT	Cis-acting regulatory element essential for the anaerobic induction
	ATCT-motif	AATCTGATCG	Part of a conserved DNA module involved in light responsiveness
	Box 4	ATTAAT	Part of a conserved DNA module involved in light responsiveness
	Box I	TTTCAAA	Light responsive element
	CAAT-box	CAAT	Common cis-acting element in promoter and enhancer regions
	CAT-box	GCCACT	Cis-acting regulatory element related to meristem expression
	GA-motif	ATAGATAA	Part of a light responsive element
	GARE-motif	AAACAGA	Gibberellin-responsive element
	GATA-motif	AAGATAAGATT	Part of a light responsive element
	GCC box	AGCCGCC	Unknow
	GCN4_motif	TGTGTCA	Cis-regulatory element involved in endosperm expression
	HSE	AAAAAATTTC	Cis-acting element involved in heat stress responsiveness
	MBS	TAACTG	MYB binding site involved in drought-inducibility
	Sp1	CC(G/A)CCC	Light responsive element
	TATA-box	TATA	Core promoter element around -30 of transcription start
	TATCCAT/C-motif	TATCCAT	Unknow
	TC-rich repeats	ATTTTCTCCA	Cis-acting element involved in defense and stress responsiveness
	TCT-motif	TCTTAC	Part of a light responsive element
	TGA-element	AACGAC	Auxin-responsive element
	Unnamed__1	CGTGG	Unknow
	Unnamed__2	AACCTAACCT	Unknow
	Unnamed__3	CGTGG	Unknow
	Unnamed__4	CTCC	Unknow
	W box	TTGACC	Unknow
	chs-Unit 1 m1	ACCTAACCTCC	Unknow
	circadian	CAANNNNATC	Unknow
NnbHLH40	5UTR Py-rich stretch	TTTCTTCTCT	Cis-acting element conferring high transcription levels
	AAGAA-motif	GAAAGAA	Unknow
	ABRE	TACGTG	Cis-acting element involved in the abscisic acid responsiveness
	ACE	AAAACGTTTA	Cis-acting element involved in light responsiveness
	ARE	TGGTTT	Cis-acting regulatory element essential for the anaerobic induction
	AT1-motif	AATTATTTTTTATT	Part of a light responsive module
	ATCT-motif	AATCTGATCG	Part of a conserved DNA module involved in light responsiveness
	ATGCAAAT motif	ATACAAAT	Cis-acting regulatory element associated to the TGAGTCA motif
	AuxRR-core	GGTCCAT	Cis-acting regulatory element involved in auxin responsiveness
	Box 4	ATTAAT	Part of a conserved DNA module involved in light responsiveness
	CAAT-box	CAATT	Common cis-acting element in promoter and enhancer regions
	CAT-box	GCCACT	Cis-acting regulatory element related to meristem expression
	CATT-motif	GCATTC	Part of a light responsive element
	CGTCA-motif	CGTCA	Cis-acting regulatory element involved in the MeJA-responsiveness
	CTAG-motif	ACTAGCAGAA	Unknow
	F-box	CTATTCTCATT	Unknow
	G-Box	CACGTA	Cis-acting regulatory element involved in light responsiveness
	G-box	TACGTG	Cis-acting regulatory element involved in light responsiveness
	GA-motif	AAAGATGA	Part of a light responsive element
	GT1-motif	AATCCACA	Light responsive element
	HSE	AAAAAATTTC	Cis-acting element involved in heat stress responsiveness
	I-box	GATATGG	Part of a light responsive element
	LTR	CCGAAA	Cis-acting element involved in low-temperature responsiveness
	MBS	TAACTG	MYB binding site involved in drought-inducibility
	O2-site	GATGATATGG	Cis-acting regulatory element involved in zein metabolism regulation
	Skn-1_motif	GTCAT	Cis-acting regulatory element required for endosperm expression
	Sp1	CC(G/A)CCC	Light responsive element
	TATA-box	TTTTA	Core promoter element around -30 of transcription start
	TC-rich repeats	ATTCTCTAAC	Cis-acting element involved in defense and stress responsiveness
	TGACG-motif	TGACG	Cis-acting regulatory element involved in the MeJA-responsiveness
	Unnamed__1	GAATTTAATTAA	60K protein binding site
	Unnamed__4	CTCC	Unknow
	chs-CMA1a	TTACTTAA	Part of a light responsive element
	circadian	CAANNNNATC	Cis-acting regulatory element involved in circadian control
NnbHLH41	AC-II	(C/T)T(T/C)(C/T)(A/C)(A/C)C(A/C)A(A/C)C(C/A)(C/A)C	Unknow
	ARE	TGGTTT	Cis-acting regulatory element essential for the anaerobic induction
	ATCT-motif	AATCTGATCG	Part of a conserved DNA module involved in light responsiveness
	Box 4	ATTAAT	Part of a conserved DNA module involved in light responsiveness
	Box I	TTTCAAA	Light responsive element
	Box-W1	TTGACC	Fungal elicitor responsive element
	CAAT-box	CAATT	Common cis-acting element in promoter and enhancer regions
	ERE	ATTTCAAA	Ethylene-responsive element
	GA-motif	ATAGATAA	Part of a light responsive element
	GARE-motif	AAACAGA	Gibberellin-responsive element
	GC-motif	CCCCCG	Enhancer-like element involved in anoxic specific inducibility
	GT1-motif	GGTTAAT	Light responsive element
	I-box	TATTATCTAGA	Part of a light responsive element
	MBS	CAACTG	MYB binding site involved in drought-inducibility
	Skn-1_motif	GTCAT	Cis-acting regulatory element required for endosperm expression
	Sp1	CC(G/A)CCC	Light responsive element
	TATA-box	TTTTA	Core promoter element around -30 of transcription start
	TC-rich repeats	GTTTTCTTAC	Cis-acting element involved in defense and stress responsiveness
	TGA-element	AACGAC	Auxin-responsive element
	Unnamed__4	CTCC	Unknow
	Unnamed__6	taTAAATATct	Unknow
	W box	TTGACC	Unknow
	as-2-box	GATAatGATG	Involved in shoot-specific expression and light responsiveness
NnbHLH42	ABRE	CACGTG	Cis-acting element involved in the abscisic acid responsiveness
	AT1-motif	ATTAATTTTACA	Part of a light responsive module
	ATCC-motif	CAATCCTC	Part of a conserved DNA module involved in light responsiveness
	ATCT-motif	AATCTAATCT	Part of a conserved DNA module involved in light responsiveness
	Box I	TTTCAAA	Light responsive element
	Box-W1	TTGACC	Fungal elicitor responsive element
	CAAT-box	CAATT	Common cis-acting element in promoter and enhancer regions
	ERE	ATTTCAAA	Ethylene-responsive element
	G-Box	CACGTG	Cis-acting regulatory element involved in light responsiveness
	G-box	CACGTG	Cis-acting regulatory element involved in light responsiveness
	GAG-motif	AGAGATG	Part of a light responsive element
	GATA-motif	GATAGGA	Part of a light responsive element
	GT1-motif	AATCCACA	Light responsive element
	HSE	AAAAAATTTC	Cis-acting element involved in heat stress responsiveness
	MBS	CAACTG	MYB binding site involved in drought-inducibility
	Skn-1_motif	GTCAT	Cis-acting regulatory element required for endosperm expression
	Sp1	CC(G/A)CCC	Light responsive element
	TATA-box	TAATA	Core promoter element around -30 of transcription start
	TCCC-motif	TCTCCCT	Part of a light responsive element
	TCT-motif	TCTTAC	Part of a light responsive element
	Unnamed__4	CTCC	Unknow
	W box	TTGACC	Unknow
	circadian	CAANNNNATC	Cis-acting regulatory element involved in circadian control
NnbHLH43	ABRE	CACGTG	Cis-acting element involved in the abscisic acid responsiveness
	ACE	AAAACGTTTA	Cis-acting element involved in light responsiveness
	ARE	TGGTTT	Cis-acting regulatory element essential for the anaerobic induction
	AuxRR-core	GGTCCAT	Cis-acting regulatory element involved in auxin responsiveness
	Box 4	ATTAAT	Part of a conserved DNA module involved in light responsiveness
	Box I	TTTCAAA	Light responsive element
	Box-W1	TTGACC	Fungal elicitor responsive element
	CAAT-box	CAATT	Common cis-acting element in promoter and enhancer regions
	CGTCA-motif	CGTCA	Cis-acting regulatory element involved in the MeJA-responsiveness
	E2Fb	TTTGCCGC	Unknow
	G-Box	CACGTG	Cis-acting regulatory element involved in light responsiveness
	G-box	CACGTG	Cis-acting regulatory element involved in light responsiveness
	GA-motif	AAAGATGA	Part of a light responsive element
	GT1-motif	GGTTAAT	Light responsive element
	HSE	AGAAAATTCG	Cis-acting element involved in heat stress responsiveness
	MBS	CAACTG	MYB binding site involved in drought-inducibility
	Skn-1_motif	GTCAT	Cis-acting regulatory element required for endosperm expression
	Sp1	CC(G/A)CCC	Light responsive element
	TATA-box	TATAA	Core promoter element around -30 of transcription start
	TC-rich repeats	ATTTTCTTCA	Cis-acting element involved in defense and stress responsiveness
	TCA-element	CCATCTTTTT	Cis-acting element involved in salicylic acid responsiveness
	TCT-motif	TCTTAC	Part of a light responsive element
	TGACG-motif	TGACG	Cis-acting regulatory element involved in the MeJA-responsiveness
	TGG-motif	GGTTGCCA	Part of a light responsive element
	Unnamed__13	TCCAAGTATA	Unknow
	Unnamed__4	CTCC	Unknow
	Unnamed__6	GCATTTTTATCA	SEF4 factor binding site
	W box	TTGACC	Unknow
	circadian	CAANNNNATC	Unknow
NnbHLH44	AC-II	(C/T)T(T/C)(C/T)(A/C)(A/C)C(A/C)A(A/C)C(C/A)(C/A)C	Unknow
	ARE	TGGTTT	Cis-acting regulatory element essential for the anaerobic induction
	AuxRR-core	GGTCCAT	Cis-acting regulatory element involved in auxin responsiveness
	Box 4	ATTAAT	Part of a conserved DNA module involved in light responsiveness
	Box I	TTTCAAA	Light responsive element
	Box-W1	TTGACC	Fungal elicitor responsive element
	CAAT-box	CAAT	Common cis-acting element in promoter and enhancer regions
	CAT-box	GCCACT	Cis-acting regulatory element related to meristem expression
	CATT-motif	GCATTC	Part of a light responsive element
	CGTCA-motif	CGTCA	Cis-acting regulatory element involved in the MeJA-responsiveness
	ERE	ATTTCAAA	Ethylene-responsive element
	G-box	CACGTC	Cis-acting regulatory element involved in light responsiveness
	GATA-motif	AAGGATAAGG	Part of a light responsive element
	HSE	AAAAAATTTC	Cis-acting element involved in heat stress responsiveness
	MBS	CAACTG	MYB binding site involved in drought-inducibility
	O2-site	GTTGACGTGA	Cis-acting regulatory element involved in zein metabolism regulation
	OBP-1 site	TACACTTTTGG	Cis-acting regulatory element
	Skn-1_motif	GTCAT	Cis-acting regulatory element required for endosperm expression
	TATA-box	ATATAT	Core promoter element around -30 of transcription start
	TATC-box	TATCCCA	Cis-acting element involved in gibberellin-responsiveness
	TATCCAT/C-motif	TATCCAT	Unknow
	TCA-element	CAGAAAAGGA	Cis-acting element involved in salicylic acid responsiveness
	TGACG-motif	TGACG	Cis-acting regulatory element involved in the MeJA-responsiveness
	Unnamed__1	CGTGG	Unknow
	Unnamed__3	CGTGG	Unknow
	Unnamed__4	CTCC	Unknow
	W box	TTGACC	Unknow
	chs-CMA1a	TTACTTAA	Part of a light responsive element
	circadian	CAANNNNATC	Cis-acting regulatory element involved in circadian control
NnbHLH45	5UTR Py-rich stretch	TTTCTCTCTCTCTC	Cis-acting element conferring high transcription levels
	ABRE	TACGTG	Cis-acting element involved in the abscisic acid responsiveness
	AC-I	CCCACCTACC	Unknow
	ACE	ACGTGGA	Cis-acting element involved in light responsiveness
	AE-box	AGAAACAA	Part of a module for light response
	ATCT-motif	AATCTGATCG	Part of a conserved DNA module involved in light responsiveness
	Box I	TTTCAAA	Light responsive element
	Box-W1	TTGACC	Fungal elicitor responsive element
	CAAT-box	CAAT	Common cis-acting element in promoter and enhancer regions
	CATT-motif	GCATTC	Part of a light responsive element
	EIRE	TTCGACC	Elicitor-responsive element
	ERE	ATTTCAAA	Ethylene-responsive element
	G-Box	CACGTA	Cis-acting regulatory element involved in light responsiveness
	G-box	TACGTG	Cis-acting regulatory element involved in light responsiveness
	GAG-motif	AGAGATG	Part of a light responsive element
	GATA-motif	AAGGATAAGG	Part of a light responsive element
	GCN4_motif	TGTGTCA	Cis-regulatory element involved in endosperm expression
	GT1-motif	GGTTAA	Light responsive element
	HSE	AAAAAATTTC	Cis-acting element involved in heat stress responsiveness
	I-box	GATAAGATT	Part of a light responsive element
	L-box	AAATTAACCAAC	Part of a light responsive element
	MBS	CAACTG	MYB binding site involved in drought-inducibility
	O2-site	GATGACATGA	Cis-acting regulatory element involved in zein metabolism regulation
	P-box	GCCTTTTGAGT	Gibberellin-responsive element
	Skn-1_motif	GTCAT	Cis-acting regulatory element required for endosperm expression
	Sp1	CC(G/A)CCC	Light responsive element
	TATA-box	TAATA	Core promoter element around -30 of transcription start
	TATCCAT/C-motif	TATCCAT	Unknow
	TC-rich repeats	GTTTTCTTAC	Cis-acting element involved in defense and stress responsiveness
	TCA-element	GAGAAGAATA	Cis-acting element involved in salicylic acid responsiveness
	TCCC-motif	TCTCCCT	Part of a light responsive element
	Unnamed__1	CGTGG	Unknow
	Unnamed__13	TCCAAGTATA	Unknow
	Unnamed__3	CGTGG	Unknow
	Unnamed__4	CTCC	Unknow
	W box	TTGACC	Unknow
	circadian	CAAAGATATC	Unknow
NnbHLH46	AAGAA-motif	gGTAAAGAAA	Unknow
	ABRE	TACGTG	Cis-acting element involved in the abscisic acid responsiveness
	AC-I	(T/C)C(T/C)(C/T)ACC(T/C)ACC	Unknow
	AE-box	AGAAACAA	Part of a module for light response
	ARE	TGGTTT	Cis-acting regulatory element essential for the anaerobic induction
	Box 4	ATTAAT	Part of a conserved DNA module involved in light responsiveness
	Box I	TTTCAAA	Light responsive element
	Box III	CATTTACACT	Protein binding site
	CAAT-box	CCAAT	Common cis-acting element in promoter and enhancer regions
	CAT-box	GCCACT	Cis-acting regulatory element related to meristem expression
	CATT-motif	GCATTC	Part of a light responsive element
	CCAAT-box	CAACGG	MYBHv1 binding site
	G-Box	CACGTA	Cis-acting regulatory element involved in light responsiveness
	G-box	CCACGTAA	Cis-acting regulatory element involved in light responsiveness
	GA-motif	ATAGATAA	Part of a light responsive element
	GARE-motif	AAACAGA	Gibberellin-responsive element
	GATA-motif	AAGGATAAGG	Part of a light responsive element
	GT1-motif	GGTTAA	Light responsive element
	HSE	AAAAAATTTC	Cis-acting element involved in heat stress responsiveness
	I-box	AGATAAGG	Part of a light responsive element
	MBS	TAACTG	MYB binding site involved in drought-inducibility
	MBSII	AAAAGTTAGTTA	MYB binding site involved in flavonoid biosynthetic genes regulation
	MNF1	GTGCCC(A/T)(A/T)	Light responsive element
	MRE	AACCTAA	MYB binding site involved in light responsiveness
	Skn-1_motif	GTCAT	Cis-acting regulatory element required for endosperm expression
	TATA-box	TTTTA	Core promoter element around -30 of transcription start
	TATCCAT/C-motif	TATCCAT	Unknow
	TC-rich repeats	ATTCTCTAAC	Cis-acting element involved in defense and stress responsiveness
	TCCC-motif	TCTCCCT	Part of a light responsive element
	Unnamed__1	CGTGG	Unknow
	Unnamed__13	TCCAAGTATA	Unknow
	Unnamed__4	CTCC	Unknow
	box E	ACCCATCAAG	Unknow
	circadian	CAANNNNATC	Unknow
NnbHLH47	3-AF1 binding site	TAAGAGAGGAA	Light responsive element
	AAGAA-motif	gGTAAAGAAA	Unknow
	ACE	CTAACGTATT	Cis-acting element involved in light responsiveness
	Box 4	ATTAAT	Part of a conserved DNA module involved in light responsiveness
	CAAT-box	CCAAT	Common cis-acting element in promoter and enhancer regions
	CCAAT-box	CAACGG	MYBHv1 binding site
	CGTCA-motif	CGTCA	Cis-acting regulatory element involved in the MeJA-responsiveness
	GATA-motif	GATAGGA	Part of a light responsive element
	GC-motif	CCCCCG	Enhancer-like element involved in anoxic specific inducibility
	HD-Zip 3	GTAAT(G/C)ATTAC	Protein binding site
	HSE	AAAAAATTTC	Cis-acting element involved in heat stress responsiveness
	P-box	CCTTTTG	Gibberellin-responsive element
	Skn-1_motif	GTCAT	Cis-acting regulatory element required for endosperm expression
	TATA-box	TTTTA	Core promoter element around -30 of transcription start
	TC-rich repeats	ATTTTCTTCA	Cis-acting element involved in defense and stress responsiveness
	TCA-element	CCATCTTTTT	Cis-acting element involved in salicylic acid responsiveness
	TCT-motif	TCTTAC	Part of a light responsive element
	TGA-box	TGACGTAA	Part of an auxin-responsive element
	TGACG-motif	TGACG	Cis-acting regulatory element involved in the MeJA-responsiveness
	Unnamed__1	CGTGG	Unknow
	Unnamed__3	CGTGG	Unknow
	Unnamed__4	CTCC	Unknow
	chs-CMA1a	TTACTTAA	Unknow
	circadian	CAANNNNATC	Unknow
NnbHLH48	AAGAA-motif	GAAAGAA	Unknow
	ABRE	GCCACGTACA	Cis-acting element involved in the abscisic acid responsiveness
	ARE	TGGTTT	Cis-acting regulatory element essential for the anaerobic induction
	ATCT-motif	AATCTAATCC	Part of a conserved DNA module involved in light responsiveness
	ATGCAAAT motif	ATACAAAT	Cis-acting regulatory element associated to the TGAGTCA motif
	Box 4	ATTAAT	Part of a conserved DNA module involved in light responsiveness
	Box I	TTTCAAA	Light responsive element
	CAAT-box	CAAAT	Common cis-acting element in promoter and enhancer regions
	CGTCA-motif	CGTCA	Cis-acting regulatory element involved in the MeJA-responsiveness
	G-Box	CACACATGGAA	Cis-acting regulatory element involved in light responsiveness
	G-box	GCCACGTGGA	Cis-acting regulatory element involved in light responsiveness
	GA-motif	AAGGAAGA	Part of a light responsive element
	GARE-motif	TCTGTTG	Gibberellin-responsive element
	GCN4_motif	TGTGTCA	Cis-regulatory element involved in endosperm expression
	GT1-motif	GGTTAA	Light responsive element
	MBS	TAACTG	MYB binding site involved in drought-inducibility
	P-box	CCTTTTG	Gibberellin-responsive element
	Skn-1_motif	GTCAT	Cis-acting regulatory element required for endosperm expression
	Sp1	CC(G/A)CCC	Light responsive element
	TATA-box	TTTTA	Core promoter element around -30 of transcription start
	TATC-box	TATCCCA	Cis-acting element involved in gibberellin-responsiveness
	TC-rich repeats	ATTCTCTAAC	Cis-acting element involved in defense and stress responsiveness
	TCA-element	TCAGAAGAGG	Cis-acting element involved in salicylic acid responsiveness
	TGACG-motif	TGACG	Cis-acting regulatory element involved in the MeJA-responsiveness
	Unnamed__1	CGTGG	Unknow
	Unnamed__11	TCCACATAGA	Unknow
	Unnamed__13	TCCAAGTATA	Unknow
	Unnamed__3	CGTGG	Unknow
	Unnamed__4	CTCC	Unknow
	box II	TCCACGTGGC	Part of a light responsive element
	chs-CMA2a	TCACTTGA	Part of a light responsive element
	circadian	CAANNNNATC	Cis-acting regulatory element involved in circadian control
NnbHLH49	5UTR Py-rich stretch	TTTCTTCTCT	Cis-acting element conferring high transcription levels
	AAGAA-motif	GAAAGAA	Unknow
	ABRE	CGTACGTGCA	Cis-acting element involved in the abscisic acid responsiveness
	AC-I	(T/C)C(T/C)(C/T)ACC(T/C)ACC	Unknow
	ARE	TGGTTT	Cis-acting regulatory element essential for the anaerobic induction
	ATCT-motif	AATCTAATCT	Part of a conserved DNA module involved in light responsiveness
	Box 4	ATTAAT	Part of a conserved DNA module involved in light responsiveness
	Box-W1	TTGACC	Fungal elicitor responsive element
	C-repeat/DRE	TGGCCGAC	Regulatory element involved in cold- and dehydration-responsiveness
	CAAT-box	AGCTCAATTTCA	Common cis-acting element in promoter and enhancer regions
	CGTCA-motif	CGTCA	Cis-acting regulatory element involved in the MeJA-responsiveness
	G-Box	CACGTA	Cis-acting regulatory element involved in light responsiveness
	G-box	GACATGTGGT	Cis-acting regulatory element involved in light responsiveness
	GAG-motif	AGAGATG	Part of a light responsive element
	GC-motif	GCCCCGG	Enhancer-like element involved in anoxic specific inducibility
	I-box	CTCTTATGCT	Part of a light responsive element
	LTR	CCGAAA	Cis-acting element involved in low-temperature responsiveness
	MBS	TAACTG	MYB binding site involved in drought-inducibility
	Pc-CMA2a	CAACCAATGAAAA	Part of a light responsive element
	Skn-1_motif	GTCAT	Cis-acting regulatory element required for endosperm expression
	TATA-box	ATTATA	Core promoter element around -30 of transcription start
	TATCCAT/C-motif	TATCCAT	Unknow
	TCA-element	TCAGAAGAGG	Cis-acting element involved in salicylic acid responsiveness
	TGACG-motif	TGACG	Cis-acting regulatory element involved in the MeJA-responsiveness
	Unnamed__1	CGTGG	Unknow
	Unnamed__11	TCCACATAGA	Unknow
	Unnamed__13	TCCAAGTATA	Unknow
	Unnamed__2	CCCCGG	Unknow
	Unnamed__3	CGTGG	Unknow
	Unnamed__4	CTCC	Unknow
	W box	TTGACC	Unknow
	box E	ACCCATCAAG	Unknow
	circadian	CAANNNNATC	Cis-acting regulatory element involved in circadian control
NnbHLH50	3-AF1 binding site	AAGAGATATTT	Light responsive element
	AAGAA-motif	gGTAAAGAAA	Unknow
	ARE	TGGTTT	Cis-acting regulatory element essential for the anaerobic induction
	ATC-motif	AGTAATCT	Part of a conserved DNA module involved in light responsiveness
	Box 4	ATTAAT	Part of a conserved DNA module involved in light responsiveness
	Box I	TTTCAAA	Light responsive element
	CAAT-box	CCAAT	Common cis-acting element in promoter and enhancer regions
	CAT-box	GCCACT	Cis-acting regulatory element related to meristem expression
	CATT-motif	GCATTC	Part of a light responsive element
	ERE	ATTTCAAA	Ethylene-responsive element
	G-Box	CACGTT	Cis-acting regulatory element involved in light responsiveness
	G-box	CACGTC	Cis-acting regulatory element involved in light responsiveness
	GA-motif	ATAGATAA	Part of a light responsive element
	GAG-motif	AGAGATG	Part of a light responsive element
	MBSII	AAAAGTTAGTTA	MYB binding site involved in flavonoid biosynthetic genes regulation
	MRE	AACCTAA	MYB binding site involved in light responsiveness
	O2-site	GATGACATGA	Cis-acting regulatory element involved in zein metabolism regulation
	Skn-1_motif	GTCAT	Cis-acting regulatory element required for endosperm expression
	TATA-box	TTTTA	Core promoter element around -30 of transcription start
	TATCCAT/C-motif	TATCCAT	Unknow
	TC-rich repeats	ATTTTCTCCA	Cis-acting element involved in defense and stress responsiveness
	TCA-element	CCATCTTTTT	Cis-acting element involved in salicylic acid responsiveness
	TCT-motif	TCTTAC	Part of a light responsive element
	Unnamed__4	CTCC	Unknow
	Unnamed__6	taTAAATATct	Unknow
	WUN-motif	AAATTTCCT	Wound-responsive element
	Y-box	TGTGGAGGAGCA	Unknow
	box S	AGCCACC	Unknow
	circadian	CAAAGATATC	Cis-acting regulatory element involved in circadian control
NnbHLH51	5UTR Py-rich stretch	TTTCTTCTCT	Cis-acting element conferring high transcription levels
	A-box	CCGTCC	Cis-acting regulatory element
	AACA_motif	TAACAAACTCCA	Involved in endosperm-specific negative expression
	AAGAA-motif	GAAAGAA	Unknow
	AC-I	CCCACCTACC	Unknow
	AE-box	AGAAACAA	Part of a module for light response
	AT1-motif	AATTATTTTTTATT	Part of a light responsive module
	ATCT-motif	AATCTAATCC	Part of a conserved DNA module involved in light responsiveness
	ATGCAAAT motif	ATACAAAT	Cis-acting regulatory element associated to the TGAGTCA motif
	Box I	TTTCAAA	Light responsive element
	CAAT-box	CAATT	Common cis-acting element in promoter and enhancer regions
	CCGTCC-box	CCGTCC	Cis-acting regulatory element related to meristem specific activation
	ERE	ATTTCAAA	Ethylene-responsive element
	G-box	CACATGG	Cis-acting regulatory element involved in light responsiveness
	GA-motif	AAAGATGA	Part of a light responsive element
	GARE-motif	TCTGTTG	Gibberellin-responsive element
	GCN4_motif	CAAGCCA	Cis-regulatory element involved in endosperm expression
	GT1-motif	GGTTAA	Light responsive element
	Gap-box	AAATGGAGA	Part of a light responsive element
	HSE	AAAAAATTTC	Cis-acting element involved in heat stress responsiveness
	Skn-1_motif	GTCAT	Cis-acting regulatory element required for endosperm expression
	Sp1	GGGCGG	Light responsive element
	TATA-box	TTTTA	Core promoter element around -30 of transcription start
	TC-rich repeats	ATTTTCTTCA	Cis-acting element involved in defense and stress responsiveness
	TCA-element	CAGAAAAGGA	Cis-acting element involved in salicylic acid responsiveness
	Unnamed__2	CCCCGG	Unknow
	Unnamed__4	CTCC	Unknow
	chs-CMA2b	ATTGCAACTCAA	Part of a light responsive element
	circadian	CAANNNNATC	Cis-acting regulatory element involved in circadian control
NnbHLH52	5UTR Py-rich stretch	TTTCTCTCTCTCTC	Cis-acting element conferring high transcription levels
	A-box	CCGTCC	Cis-acting regulatory elemen
	ABRE	TACGTG	Cis-acting element involved in the abscisic acid responsiveness
	ARE	TGGTTT	Cis-acting regulatory element essential for the anaerobic induction
	Box-W1	TTGACC	Fungal elicitor responsive element
	CAAT-box	CAAT	Common cis-acting element in promoter and enhancer regions
	CAT-box	GCCACT	Cis-acting regulatory element related to meristem expression
	CCGTCC-box	CCGTCC	Cis-acting regulatory element related to meristem specific activation
	CGTCA-motif	CGTCA	Cis-acting regulatory element involved in the MeJA-responsiveness
	F-box	CTATTCTCATT	Unknow
	G-Box	CACGTT	Cis-acting regulatory element involved in light responsiveness
	G-box	CACATGG	Cis-acting regulatory element involved in light responsiveness
	GAG-motif	AGAGATG	Part of a light responsive element
	GC-motif	CCACGGGG	Enhancer-like element involved in anoxic specific inducibility
	GCN4_motif	CAAGCCA	Cis-regulatory element involved in endosperm expression
	GT1-motif	GGTTAA	Light responsive element
	HSE	AAAAAATTTC	Cis-acting element involved in heat stress responsiveness
	LTR	CCGAAA	Cis-acting element involved in low-temperature responsiveness
	MBS	TAACTG	MYB binding site involved in drought-inducibility
	MNF1	GTGCCC(A/T)(A/T)	Light responsive element
	O2-site	GATGATGTGG	Cis-acting regulatory element involved in zein metabolism regulation
	P-box	CCTTTTG	Gibberellin-responsive element
	SARE	TTCGACCATCTT	Cis-acting element involved in salicylic acid responsiveness
	Skn-1_motif	GTCAT	Cis-acting regulatory element required for endosperm expression
	Sp1	CC(G/A)CCC	Light responsive element
	TA-rich region	TATATATATATATATATATATA	Enhancer
	TATA-box	TATACA	Core promoter element around -30 of transcription start
	TCA-element	CCATCTTTTT	Cis-acting element involved in salicylic acid responsiveness
	TGACG-motif	TGACG	Cis-acting regulatory element involved in the MeJA-responsiveness
	Unnamed__1	CGTGG	Unknow
	Unnamed__3	CGTGG	Unknow
	Unnamed__4	CTCC	Unknow
	W box	TTGACC	Unknow
	as-2-box	GATAatGATG	Involved in shoot-specific expression and light responsiveness
	box E	ACCCATCAAG	Unknow
NnbHLH53	5UTR Py-rich stretch	TTTCTTCTCT	Cis-acting element conferring high transcription levels
	A-box	CCGTCC	Cis-acting regulatory element
	AAGAA-motif	GAAAGAA	Unknow
	ABRE	CACGTG	Unknow
	Box 4	ATTAAT	Part of a conserved DNA module involved in light responsiveness
	Box II	TGGTAATAA	Part of a light responsive element
	CAAT-box	CAAAT	Common cis-acting element in promoter and enhancer regions
	CATT-motif	GCATTC	Part of a light responsive element
	CCAAT-box	CAACGG	MYBHv1 binding site
	CCGTCC-box	CCGTCC	Cis-acting regulatory element related to meristem specific activation
	CGTCA-motif	CGTCA	Cis-acting regulatory element involved in the MeJA-responsiveness
	G-Box	CACGTG	Cis-acting regulatory element involved in light responsiveness
	G-box	CACATGG	Cis-acting regulatory element involved in light responsiveness
	GAG-motif	AGAGATG	Part of a light responsive element
	GATA-motif	GATAGGA	Part of a light responsive element
	GT1-motif	GGTTAA	Light responsive element
	I-box	cCATATCCAAT	Part of a light responsive element
	LTR	CCGAAA	Cis-acting element involved in low-temperature responsiveness
	MBS	CAACTG	MYB binding site involved in drought-inducibility
	Skn-1_motif	GTCAT	Cis-acting regulatory element required for endosperm expression
	Sp1	CC(G/A)CCC	Light responsive element
	TA-rich region	TATATATATATATATATATATA	Enhancer
	TATA-box	TAATA	Core promoter element around -30 of transcription start
	TCA-element	CCATCTTTTT	Cis-acting element involved in salicylic acid responsiveness
	TCCC-motif	TCTCCCT	Part of a light responsive element
	TCT-motif	TCTTAC	Part of a light responsive element
	TGACG-motif	TGACG	Cis-acting regulatory element involved in the MeJA-responsiveness
	Unnamed__1	CGTGG	Unknow
	Unnamed__3	CGTGG	Unknow
	Unnamed__4	CTCC	Unknow
	as-2-box	GATAatGATG	Involved in shoot-specific expression and light responsiveness
	box S	AGCCACC	Unknow
	chs-CMA1a	TTACTTAA	Part of a light responsive element
	circadian	CAANNNNATC	Cis-acting regulatory element involved in circadian control
NnbHLH54	5UTR Py-rich stretch	TTTCTCTCTCTCTC	Cis-acting element conferring high transcription levels
	ABRE	GACACGTGGC	Cis-acting element involved in the abscisic acid responsiveness
	ARE	TGGTTT	Cis-acting regulatory element essential for the anaerobic induction
	ATCT-motif	AATCTAATCT	Part of a conserved DNA module involved in light responsiveness
	Box 4	ATTAAT	Part of a conserved DNA module involved in light responsiveness
	Box II	TGGTAATAA	Part of a light responsive element
	CAAT-box	CAAT	Common cis-acting element in promoter and enhancer regions
	CAG-motif	GAAAGGCAGAC	Part of a light response element
	CAT-box	GCCACT	Cis-acting regulatory element related to meristem expression
	CGTCA-motif	CGTCA	Cis-acting regulatory element involved in the MeJA-responsiveness
	CTAG-motif	ACTAGCAGAA	Unknow
	G-Box	CACGTG	Cis-acting regulatory element involved in light responsiveness
	G-box	CACATGG	Cis-acting regulatory element involved in light responsiveness
	GAG-motif	AGAGATG	Part of a light responsive element
	GT1-motif	GGTTAAT	Light responsive element
	LTR	CCGAAA	Cis-acting element involved in low-temperature responsiveness
	MBS	CAACTG	MYB binding site involved in drought-inducibility
	P-box	CCTTTTG	Gibberellin-responsive element
	Skn-1_motif	GTCAT	Cis-acting regulatory element required for endosperm expression
	Sp1	CC(G/A)CCC	Light responsive element
	TATA-box	TAATA	Core promoter element around -30 of transcription start
	TATC-box	TATCCCA	Cis-acting element involved in gibberellin-responsiveness
	TCA-element	CAGAAAAGGA	Cis-acting element involved in salicylic acid responsiveness
	TCCC-motif	TCTCCCT	Part of a light responsive element
	TGACG-motif	TGACG	Cis-acting regulatory element involved in the MeJA-responsiveness
	TGG-motif	GGTTGCCA	Part of a light responsive element
	Unnamed__1	GAATTTAATTAA	60K protein binding site
	Unnamed__4	CTCC	Unknow
	box S	AGCCACC	Unknow
	circadian	CAANNNNATC	Unknow
NnbHLH55	5UTR Py-rich stretch	TTTCTCTCTCTCTC	Cis-acting element conferring high transcription levels
	A-box	CCGTCC	Cis-acting regulatory element
	ABRE	TACGTG	Cis-acting element involved in the abscisic acid responsiveness
	AC-II	(C/T)T(T/C)(C/T)(A/C)(A/C)C(A/C)A(A/C)C(C/A)(C/A)C	Unknow
	ACE	ACGTGGA	Cis-acting element involved in light responsiveness
	ARE	TGGTTT	Cis-acting regulatory element essential for the anaerobic induction
	AuxRR-core	GGTCCAT	Cis-acting regulatory element involved in auxin responsiveness
	Box 4	ATTAAT	Part of a conserved DNA module involved in light responsiveness
	Box I	TTTCAAA	Light responsive element
	Box II	CCACGTGGC	Part of a light responsive element
	CAAT-box	CCAAT	Common cis-acting element in promoter and enhancer regions
	CAT-box	GCCACT	Cis-acting regulatory element related to meristem expression
	CCGTCC-box	CCGTCC	Cis-acting regulatory element related to meristem specific activation
	CG-motif	CCATGGGG	Part of a light responsive element
	CGTCA-motif	CGTCA	Cis-acting regulatory element involved in the MeJA-responsiveness
	G-Box	CACGTA	Cis-acting regulatory element involved in light responsiveness
	G-box	CACGTC	Cis-acting regulatory element involved in light responsiveness
	GARE-motif	AAACAGA	Gibberellin-responsive element
	GC-motif	CCCCCG	Enhancer-like element involved in anoxic specific inducibility
	LTR	CCGAAA	Cis-acting element involved in low-temperature responsiveness
	MBS	TAACTG	MYB binding site involved in drought-inducibility
	P-box	CCTTTTG	Gibberellin-responsive element
	Skn-1_motif	GTCAT	Cis-acting regulatory element required for endosperm expression
	Sp1	CC(G/A)CCC	Light responsive element
	TATA-box	TTTTA	Core promoter element around -30 of transcription start
	TATC-box	TATCCCA	Cis-acting element involved in gibberellin-responsiveness
	TCA-element	CAGAAAAGGA	Cis-acting element involved in salicylic acid responsiveness
	TCCC-motif	TCTCCCT	Part of a light responsive element
	TGACG-motif	TGACG	Cis-acting regulatory element involved in the MeJA-responsiveness
	Unnamed__1	CGTGG	Unknow
	Unnamed__2	CCCCGG	Unknow
	Unnamed__3	CGTGG	Unknow
	Unnamed__4	CTCC	Unknow
	as-2-box	GATAatGATG	Involved in shoot-specific expression and light responsiveness
	box II	TCCACGTGGC	Part of a light responsive element
NnbHLH56	5UTR Py-rich stretch	TTTCTTCTCT	Cis-acting element conferring high transcription levels
	AAGAA-motif	gGTAAAGAAA	Unknow
	AE-box	AGAAACTT	Part of a module for light response
	Box I	TTTCAAA	Light responsive element
	Box-W1	TTGACC	Fungal elicitor responsive element
	CAAT-box	CAAT	Common cis-acting element in promoter and enhancer regions
	CATT-motif	GCATTC	Part of a light responsive element
	CCAAT-box	CAACGG	MYBHv1 binding site
	CGTCA-motif	CGTCA	Cis-acting regulatory element involved in the MeJA-responsiveness
	EIRE	TTCGACC	Elicitor-responsive element
	G-Box	CACGTT	Cis-acting regulatory element involved in light responsiveness
	GA-motif	AAAGATGA	Part of a light responsive element
	GAG-motif	AGAGAGT	Part of a light responsive element
	GARE-motif	AAACAGA	Gibberellin-responsive element
	GATA-motif	AAGGATAAGG	Part of a light responsive element
	GC-motif	GCCCCGG	Enhancer-like element involved in anoxic specific inducibility
	GCC box	AGCCGCC	Unknow
	GT1-motif	GGTTAAT	Light responsive element
	HSE	AAAAAATTTC	Cis-acting element involved in heat stress responsiveness
	I-box	cCATATCCAAT	Part of a light responsive element
	LTR	CCGAAA	Cis-acting element involved in low-temperature responsiveness
	O2-site	GATGATATGG	Cis-acting regulatory element involved in zein metabolism regulation
	P-box	CCTTTTG	Gibberellin-responsive element
	Skn-1_motif	GTCAT	Cis-acting regulatory element required for endosperm expression
	Sp1	GGGCGG	Light responsive element
	TATA-box	TTTTA	Core promoter element around -30 of transcription start
	TC-rich repeats	ATTCTCTAAC	Cis-acting element involved in defense and stress responsiveness
	TCA-element	GAGAAGAATA	Cis-acting element involved in salicylic acid responsiveness
	TGACG-motif	TGACG	Cis-acting regulatory element involved in the MeJA-responsiveness
	TGACG-motif	TGACG	Cis-acting regulatory element involved in the MeJA-responsiveness
	Unnamed__1	CGTGG	Unknow
	Unnamed__2	CCCCGG	Unknow
	Unnamed__3	CGTGG	Unknow
	Unnamed__4	CTCC	Unknow
	W box	TTGACC	Unknow
	chs-CMA2a	TCACTTGA	Part of a light responsive element
NnbHLH57	5UTR Py-rich stretch	TTTCTTCTCT	Cis-acting element conferring high transcription levels
	A-box	CCGTCC	Cis-acting regulatory element
	ABRE	TACGTG	Cis-acting element involved in the abscisic acid responsiveness
	ACE	ACGTGGA	Cis-acting element involved in light responsiveness
	ATCT-motif	AATCTAATCC	Part of a conserved DNA module involved in light responsiveness
	ATGCAAAT motif	ATACAAAT	Cis-acting regulatory element associated to the TGAGTCA motif
	AuxRR-core	GGTCCAT	Cis-acting regulatory element involved in auxin responsiveness
	Box 4	ATTAAT	Part of a conserved DNA module involved in light responsiveness
	Box I	TTTCAAA	Light responsive element
	Box-W1	TTGACC	Fungal elicitor responsive element
	CAAT-box	CAATT	Common cis-acting element in promoter and enhancer regions
	CAG-motif	GAAAGGCAGAC	Part of a light response element
	CATT-motif	GCATTC	Part of a light responsive element
	CCGTCC-box	CCGTCC	Cis-acting regulatory element related to meristem specific activation
	ERE	ATTTCAAA	Ethylene-responsive element
	G-Box	CACGTA	Cis-acting regulatory element involved in light responsiveness
	GA-motif	AAGGAAGA	Part of a light responsive element
	GAG-motif	AGAGATG	Part of a light responsive element
	GATA-motif	AAGGATAAGG	Part of a light responsive element
	GCN4_motif	TGAGTCA	Cis-regulatory element involved in endosperm expression
	GT1-motif	GGTTAA	Light responsive element
	HSE	AAAAAATTTC	Cis-acting element involved in heat stress responsiveness
	I-box	cCATATCCAAT	Part of a light responsive element
	MBS	CAACTG	MYB binding site involved in drought-inducibility
	Skn-1_motif	GTCAT	Cis-acting regulatory element required for endosperm expression
	Sp1	CC(G/A)CCC	Light responsive element
	TA-rich region	TATATATATATATATATATATA	Enhancer
	TATA-box	TATA	Core promoter element around -30 of transcription start
	TATCCAT/C-motif	TATCCAT	Unknow
	TC-rich repeats	ATTTTCTCCA	Cis-acting element involved in defense and stress responsiveness
	TCA-element	CAGAAAAGGA	Cis-acting element involved in salicylic acid responsiveness
	Unnamed__1	CGTGG	Unknow
	Unnamed__10	TCCACGTAGA	Unknow
	Unnamed__11	TCCACATAGA	Unknow
	Unnamed__12	TCCACGTAGA	Unknow
	Unnamed__14	TCCACGTAGA	Unknow
	Unnamed__3	CGTGG	Unknow
	Unnamed__4	CTCC	Unknow
	Unnamed__8	TCCACGTAGA	Unknow
	Unnamed__9	TCCACGTAGA	Unknow
	W box	TTGACC	Unknow
	chs-CMA2b	ATTGCAACTCAA	Part of a light responsive element
NnbHLH58	A-box	CCGTCC	Cis-acting regulatory element
	AAGAA-motif	GAAAGAA	Unknow
	ABRE	TACGTG	Cis-acting element involved in the abscisic acid responsiveness
	ARE	TGGTTT	Cis-acting regulatory element essential for the anaerobic induction
	AT-rich element	ATAGAAATCAA	Binding site of AT-rich DNA binding protein (ATBP-1)
	ATCT-motif	AATCTAATCC	Part of a conserved DNA module involved in light responsiveness
	ATGCAAAT motif	ATACAAAT	Cis-acting regulatory element associated to the TGAGTCA motif
	AuxRR-core	GGTCCAT	Cis-acting regulatory element involved in auxin responsiveness
	Box 4	ATTAAT	Part of a conserved DNA module involved in light responsiveness
	Box I	TTTCAAA	Light responsive element
	Box-W1	TTGACC	Fungal elicitor responsive element
	CAAT-box	CAAT	Common cis-acting element in promoter and enhancer regions
	CAG-motif	GAAAGGCAGAC	Part of a light response element
	CATT-motif	GCATTC	Part of a light responsive element
	CCGTCC-box	CCGTCC	Cis-acting regulatory element related to meristem specific activation
	CGTCA-motif	CGTCA	Cis-acting regulatory element involved in the MeJA-responsiveness
	ERE	ATTTCAAA	Ethylene-responsive element
	G-Box	CACGTA	Cis-acting regulatory element involved in light responsiveness
	G-box	TACGTG	Cis-acting regulatory element involved in light responsiveness
	GA-motif	ATAGATAA	Part of a light responsive element
	GATA-motif	GATAGGG	Part of a light responsive element
	GCN4_motif	TGAGTCA	Cis-regulatory element involved in endosperm expression
	GT1-motif	GGTTAA	Light responsive element
	I-box	GATAGGG	Part of a light responsive element
	O2-site	GTTGACGTGA	Cis-acting regulatory element involved in zein metabolism regulation
	Skn-1_motif	GTCAT	Cis-acting regulatory element required for endosperm expression
	Sp1	CC(G/A)CCC	Light responsive element
	TA-rich region	TATATATATATATATATATATA	Enhancer
	TATA-box	TATA	Core promoter element around -30 of transcription start
	TATCCAT/C-motif	TATCCAT	Unknow
	TCA-element	CCATCTTTTT	Cis-acting element involved in salicylic acid responsiveness
	TGACG-motif	TGACG	Cis-acting regulatory element involved in the MeJA-responsiveness
	Unnamed__1	GAATTTAATTAA	60K protein binding site
	Unnamed__11	TCCACATAGA	Unknow
	Unnamed__13	TCCAAGTATA	Unknow
	Unnamed__3	CGTGG	Unknow
	Unnamed__4	CTCC	Unknow
	Unnamed__6	taTAAATATct	Unknow
	W box	TTGACC	Unknow
	chs-CMA2b	ATTGCAACTCAA	Part of a light responsive element
NnbHLH59	AAGAA-motif	GAAAGAA	Unknow
	ARE	TGGTTT	Cis-acting regulatory element essential for the anaerobic induction
	ATC-motif	GCCAATCC	Part of a conserved DNA module involved in light responsiveness
	AuxRR-core	GGTCCAT	Cis-acting regulatory element involved in auxin responsiveness
	Box 4	ATTAAT	Part of a conserved DNA module involved in light responsiveness
	Box-W1	TTGACC	Fungal elicitor responsive element
	CAAT-box	CAATT	Common cis-acting element in promoter and enhancer regions
	CATT-motif	GCATTC	Part of a light responsive element
	G-box	GACACGTAGT	Cis-acting regulatory element involved in light responsiveness
	GAG-motif	GGAGATG	Part of a light responsive element
	GC-motif	GCCCCGG	Enhancer-like element involved in anoxic specific inducibility
	GCN4_motif	CAAGCCA	Cis-regulatory element involved in endosperm expression
	GT1-motif	GGTTAA	Light responsive element
	I-box	TATTATCTAGA	Part of a light responsive element
	LTR	CCGAAA	Cis-acting element involved in low-temperature responsiveness
	MBS	TAACTG	MYB binding site involved in drought-inducibility
	MNF1	GTGCCC(A/T)(A/T)	Light responsive element
	O2-site	GATGACATGA	Cis-acting regulatory element involved in zein metabolism regulation
	Pc-CMA2a	CAACCAATGAAAA	Part of a light responsive element
	Skn-1_motif	GTCAT	Cis-acting regulatory element required for endosperm expression
	Sp1	CC(G/A)CCC	Light responsive element
	TATA-box	TATAAAT	Core promoter element around -30 of transcription start
	TCA-element	CCATCTTTTT	Cis-acting element involved in salicylic acid responsiveness
	Unnamed__1	CGTGG	Unknow
	Unnamed__16	GCTGCCCGTC	Unknow
	Unnamed__2	CCCCGG	Unknow
	Unnamed__3	CGTGG	Unknow
	Unnamed__4	CTCC	Unknow
	W box	TTGACC	Unknow
	box S	AGCCACC	Unknow
	rbcS-CMA7a	GGCGATAAGG	Part of a light responsive element
NnbHLH60	AAGAA-motif	GAAAGAA	Unknow
	AuxRR-core	GGTCCAT	Cis-acting regulatory element involved in auxin responsiveness
	Box 4	ATTAAT	Part of a conserved DNA module involved in light responsiveness
	Box I	TTTCAAA	Light responsive element
	CAAT-box	CAATT	Common cis-acting element in promoter and enhancer regions
	CCAAT-box	CAACGG	MYBHv1 binding site
	ERE	ATTTCAAA	Ethylene-responsive element
	GA-motif	ATAGATAA	Part of a light responsive element
	GAG-motif	AGAGATG	Part of a light responsive element
	GARE-motif	AAACAGA	Gibberellin-responsive element
	GT1-motif	GGTTAA	Light responsive element
	I-box	CTCTTATGCT	Part of a light responsive element
	MBS	CAACTG	MYB binding site involved in drought-inducibility
	O2-site	GATGACATGG	Cis-acting regulatory element involved in zein metabolism regulation
	P-box	GCCTTTTGAGT	Gibberellin-responsive element
	Skn-1_motif	GTCAT	Cis-acting regulatory element required for endosperm expression
	Sp1	CC(G/A)CCClight responsive element	Unknow
	TA-rich region	TATATATATATATATATATATA	Enhancer
	TATA-box	TTTTA	Core promoter element around -30 of transcription start
	Unnamed__4	CTCC	Unknow
NnbHLH61	3-AF1 binding site	AAGAGATATTT	Light responsive element
	A-box	CCGTCC	Cis-acting regulatory element
	AAGAA-motif	GAAAGAA	Unknow
	ABRE	TACGTG	Cis-acting element involved in the abscisic acid responsiveness
	AC-II	(C/T)T(T/C)(C/T)(A/C)(A/C)C(A/C)A(A/C)C(C/A)(C/A)C	Unknow
	ACE	ACGTGGA	Cis-acting element involved in light responsiveness
	AE-box	AGAAACTT	Part of a module for light response
	ARE	TGGTTT	Cis-acting regulatory element essential for the anaerobic induction
	ATCT-motif	AATCTAATCT	Part of a conserved DNA module involved in light responsiveness
	ATGCAAAT motif	ATACAAAT	Cis-acting regulatory element associated to the TGAGTCA motif
	Box I	TTTCAAA	Light responsive element
	Box-W1	TTGACC	Fungal elicitor responsive element
	CAAT-box	CAAT	Common cis-acting element in promoter and enhancer regions
	CATT-motif	GCATTC	Part of a light responsive element
	CCAAT-box	CAACGG	MYBHv1 binding site
	CCGTCC-box	CCGTCC	Cis-acting regulatory element related to meristem specific activation
	CGTCA-motif	CGTCA	Cis-acting regulatory element involved in the MeJA-responsiveness
	ERE	ATTTCAAA	Ethylene-responsive element
	F-box	CTATTCTCATT	Unknow
	G-Box	CACGTA	Cis-acting regulatory element involved in light responsiveness
	GC-motif	CCCCCG	Enhancer-like element involved in anoxic specific inducibility
	HSE	AAAAAATTTC	Cis-acting element involved in heat stress responsiveness
	I-box	cGATAAGGCG	Part of a light responsive element
	LTR	CCGAAA	Cis-acting element involved in low-temperature responsiveness
	MBS	CGGTCA	MYB Binding Site
	MRE	AACCTAA	MYB binding site involved in light responsiveness
	Skn-1_motif	GTCAT	Cis-acting regulatory element required for endosperm expression
	Sp1	CC(G/A)CCC	Light responsive element
	TATA-box	TAATA	Core promoter element around -30 of transcription start
	TC-rich repeats	ATTTTCTTCA	Cis-acting element involved in defense and stress responsiveness
	TCA-element	CAGAAAAGGA	Cis-acting element involved in salicylic acid responsiveness
	TCCACCT-motif	TCCACCT	Unknow
	TGACG-motif	TGACG	Cis-acting regulatory element involved in the MeJA-responsiveness
	Unnamed__1	CGTGG	Unknow
	Unnamed__2	AACCTAACCT	Unknow
	Unnamed__3	CGTGG	Unknow
	Unnamed__4	CTCC	Unknow
	W box	TTGACC	Unknow
	box II	TCCACGTGGC	Part of a light responsive element
	plant_AP-2-like	CGACCAGG	Unknow
NnbHLH62	3-AF1 binding site	AAGAGATATTT	Light responsive element
	4cl-CMA2b	TCTCACCAACC	Light responsive element
	5UTR Py-rich stretch	TTTCTTCTCT	Cis-acting element conferring high transcription levels
	A-box	CCGTCC	Cis-acting regulatory element
	AAGAA-motif	GAAAGAA	Unknow
	ABRE	AGTACGTGGC	Cis-acting element involved in the abscisic acid responsiveness
	AC-I	TCTCACCAACC	Unknow
	AC-II	CTCACCAACCCC	Unknow
	AE-box	AGAAACAA	Part of a module for light response
	ATC-motif	AGTAATCT	Part of a conserved DNA module involved in light responsiveness
	AuxRR-core	GGTCCAT	Cis-acting regulatory element involved in auxin responsiveness
	Box 4	ATTAAT	Part of a conserved DNA module involved in light responsiveness
	Box-W1	TTGACC	Fungal elicitor responsive element
	CAAT-box	CCAAT	Common cis-acting element in promoter and enhancer regions
	CCGTCC-box	CCGTCC	Cis-acting regulatory element related to meristem specific activation
	CGTCA-motif	CGTCA	Cis-acting regulatory element involved in the MeJA-responsiveness
	G-Box	CACGTA	Cis-acting regulatory element involved in light responsiveness
	G-box	CCACGTAA	Cis-acting regulatory element involved in light responsiveness
	GARE-motif	AAACAGA	Gibberellin-responsive element
	GATA-motif	AAGGATAAGG	Part of a light responsive element
	GT1-motif	GGTTAA	Light responsive element
	L-box	TCTCACCAACC	Part of a light responsive element
	LTR	CCGAAA	Cis-acting element involved in low-temperature responsiveness
	MBS	TAACTG	MYB binding site involved in drought-inducibility
	O2-site	GATGACATGG	Cis-acting regulatory element involved in zein metabolism regulation
	Skn-1_motif	GTCAT	Cis-acting regulatory element required for endosperm expression
	Sp1	CC(G/A)CCC	Light responsive element
	TATA-box	TATA	Core promoter element around -30 of transcription start
	TATCCAT/C-motif	TATCCAT	Unknow
	TC-rich repeats	ATTTTCTTCA	Cis-acting element involved in defense and stress responsiveness
	TCCC-motif	TCTCCCT	Part of a light responsive element
	TGA-element	AACGAC	Auxin-responsive element
	TGACG-motif	TGACG	Cis-acting regulatory element involved in the MeJA-responsiveness
	Unnamed__1	CGTGG	Unknow
	Unnamed__2	CCCCGG	Unknow
	Unnamed__3	CGTGG	Unknow
	Unnamed__4	CTCC	Unknow
	W box	TTGACC	Unknow
	circadian	CAANNNNATC	Cis-acting regulatory element involved in circadian control
NnbHLH63	3-AF1 binding site	TAAGAGAGGAA	Light responsive element
	4cl-CMA2b	TCTCACCAACC	Light responsive element
	5UTR Py-rich stretch	TTTCTCTCTCTCTC	Cis-acting element conferring high transcription levels
	AC-I	TCTCACCAACC	Unknow
	AE-box	AGAAACTT	Part of a module for light response
	ARE	TGGTTT	Cis-acting regulatory element essential for the anaerobic induction
	AT-rich element	ATAGAAATCAA	Binding site of AT-rich DNA binding protein (ATBP-1)
	AT-rich sequence	TAAAATACT	Element for maximal elicitor-mediated activation (2copies)
	Box 4	ATTAAT	Part of a conserved DNA module involved in light responsiveness
	Box I	TTTCAAA	Light responsive element
	Box II -like sequence	TCCGTGTACC	Acis-acting regulatory element
	Box III	atCATTTTCACt	Protein binding site
	Box-W1	TTGACC	Fungal elicitor responsive element
	CAAT-box	CAATT	Common cis-acting element in promoter and enhancer regions
	CATT-motif	GCATTC	Part of a light responsive element
	CGTCA-motif	CGTCA	Cis-acting regulatory element involved in the MeJA-responsiveness
	ERE	ATTTCAAA	Ethylene-responsive element
	G-box	TGACGTGG	Cis-acting regulatory element involved in light responsiveness
	GAG-motif	AGAGATG	Part of a light responsive element
	GARE-motif	AAACAGA	Gibberellin-responsive element
	GCN4_motif	CAAGCCA	Cis-regulatory element involved in endosperm expression
	HSE	AAAAAATTTC	Cis-acting element involved in heat stress responsiveness
	L-box	TCTCACCAACC	Part of a light responsive element
	MBS	CAACTG	MYB binding site involved in drought-inducibility
	Skn-1_motif	GTCAT	Cis-acting regulatory element required for endosperm expression
	TATA-box	TAATA	Core promoter element around -30 of transcription start
	TCT-motif	TCTTAC	Part of a light responsive element
	TGA-element	AACGAC	Auxin-responsive element
	TGACG-motif	TGACG	Cis-acting regulatory element involved in the MeJA-responsiveness
	Unnamed__1	CGTGG	Unknow
	Unnamed__16	GCTGCCCGTC	Unknow
	Unnamed__2	AACCTAACCT	Unknow
	Unnamed__3	CGTGG	Unknow
[truncated: 1,596 more rows]
