# Supplementary material for: Genome-wide analyses of the bHLH gene family reveals structural and functional characteristics in the aquatic plant Nelumbo nucifera
Source: PeerJ. 2019 Jun 14;7:e7153. doi: 10.7717/peerj.7153 (PMC6573809; doi:10.7717/peerj.7153)
Supplement: Supplemental Information 7 [file peerj-07-7153-s007.xlsx]

## Sheet: Sheet1
Table S5. Predicted functions of the 69 NnbHLHs and their functional verified homologs in Arabidopsis and rice by phylogenetic analysis.
Gene ID	Homologs ID in Arabidopsis	Homologs ID in rice	Subgroup	Alternative name	Verified functions of the homologs	References
NnbHLH97	At1g25330		1a	CES, CESTA, HAF, HALF FILLED	A positive regulator of brassinosteroid biosynthesis.Brassinosteroids (BRs) are growth-promoting plant hormones that play a role in abiotic stress responses, include control of basal and acquired freezing tolerance.	(Petridis et al., 2016)
NnbHLH98			1a
NnbHLH34		LOC_Os01g68700	1a
NnbHLH35			1a
NnbHLH91	At1g10120		1a	CIB4, CRY2-INTERACTING BHLH 4	CIB1, CIB2, CIB4, and CIB5 act redundantly to activate the transcription of FT and that they are positive regulators of CRY2 mediated flowering.More importantly, CIB1 and other CIBs proteins form heterodimers, and some of the heterodimers have a higher binding affinity than the CIB homodimers to the non-canonical E-box in the in vitro DNA-binding assays.	(Liu et al., 2013)
NnbHLH67			1a
NnbHLH78	At1g59640		1a	BIG PETAL, BIG PETAL P, BIG PETAL UB, BPE, BPEP, BPEUB, ZCW32	Involved in limiting petal size by controlling post-mitotic cell expansion.	(Jiang et al., 2009)
NnbHLH80			1a
NnbHLH79			1a
NnbHLH85		LOC_Os08g42470	1a
NnbHLH86		LOC_Os09g33580	1a	OsbHLH137	Controls leaf angle and seed size.	(Choi et al., 2018)
NnbHLH36	At1g68920		1a	BHLH49, CIB1 LIKE PROTEIN 1, CIL1	Can promote flowering initiation in the long day condition and act as transcriptional activators that positively regulate cell elongation. CIB4, CIB5 and CIL1 promote flowering initiation together with CIB1 and CIB2, while they are also involved in regulating cell elongation.	(Liu et al., 2013) (Ikeda et al., 2012)
NnbHLH56	At1g26260		1a	CIB5, CRYPTOCHROME-INTERACTING BASIC-HELIX-LOOP-HELIX 5	Encodes CIB5 (cryptochrome-interacting basic-helix-loop-helix). Related to CIB1 (AT4G34530). CIB5 interacts with CRY2 and forms heterodimer with CIB1 in vitro. Regulates flowering time redundantly with CIB1.
NnbHLH55	At4g36540		1a	BEE2, BR ENHANCED EXPRESSION 2	Encodes the brassinosteroid signaling component BEE2 (BR-ENHANCED EXPRESSION 2). Positively modulates the shade avoidance syndrome in Arabidopsis seedlings.	(Eremina et al., 2016) (Kim et al., 2010)
NnbHLH109	At2g18300		1a	HBI1, HOMOLOG OF BEE2 INTERACTING WITH IBH 1
NnbHLH50		LOC_Os02g35660
	At2g24260		1b	LRL1	Regulates root hair development.	(Karas et al., 2009)
NnbHLH51	At4g30980		1b	LRL2
NnbHLH77	At5g58010		1b	DROP3, LJRHL1-LIKE 3, LRL3
NnbHLH6		LOC_Os09g25040	1b
NnbHLH7			1b
NnbHLH32	At2g42280		2	ABA-RESPONSIVE KINASE SUBSTRATE 3, AKS3, FBH4, FLOWERING BHLH 4	Positively regulate CONSTANS (CO) gene transcription for photoperiodic flowering.	(Ito et al.,2012)
NnbHLH33			2
NnbHLH100	At1g35460		2	ATCFL1 ASSOCIATED PROTEIN 2, CFLAP2, FBH1, FLOWERING BHLH 1
	At4g09180		2	FBH2, FLOWERING BHLH 2
NnbHLH8		LOC_Os01g06640	3	OsbHLH035	Mediation of seed germination, seedling recovery from salt stress.	(Sakai et al., 2013) (Kawahara et al., 2013)
NnbHLH9		LOC_Os05g07120	3
NnbHLH10		LOC_Os01g11910	3
NnbHLH14			3
NnbHLH68	At1g68810		3	ABNORMAL SHOOT 5, ABS5, T5L1, TMO5-LIKE1, bHLH30	ABS5/T5L1 and ABS7/MYB101, are able to alter leaf lamina development and reinforce the notion that leaf epidermis plays critical roles in regulating plant organ morphogenesis.	(Rui et al., 2014)
NnbHLH69			3
NnbHLH70	At2g41130		3	BHLH106, SALT TOLERANT CALLUS 8, STC8	Knockout lines are more sensitive to NaCl, KCl, LiCl, ABA, and low temperatures than the wild-type.	(Ahmad et al., 2015)
NnbHLH71	At4g29100		4	BHLH68	AtbHLH68 has a function in the regulation of LR elongation, and in the response to drought stress, likely through an ABA‐dependent pathway by regulating directly or indirectly components of ABA signaling and/or metabolism.	(Le Hir et al., 2017)
NnbHLH102			4
NnbHLH1	At1g61660		4	ATBHLH112	Enhance stress tolerance.	(Jin et al., 2005)
NnbHLH29			4
NnbHLH15	At1g01260		6	BHLH13, JAM2（ JASMONATE ASSOCIATED MYC2 LIKE 2）	A novel transcription repressors of JA signaling, which were negative regulators of the biosynthesis of jasmonate a class of growth and stress response regulators that have crucial roles in plant responses to biotic and abiotic stresses.	(Ikeda et al., 2012) (Sasaki-Sekimoto et al., 2014)
NnbHLH16			6
NnbHLH17	At4g16430		6	BHLH003, BHLH03, BHLH3, JAM3, JASMONATE ASSOCIATED MYC2 LIKE 3
NnbHLH93	At4g00870		6	BHLH014, BHLH14
NnbHLH66 NnbHLH74		LOCOs10g42430	6	MYC-like	Positive regulators of jasmonate signal.	(Song et al., 2014a) (Fernández-Calvo et al., 2011)
	At4g17880		6	MYC4
	At5g46760		6	MYC3
NnbHLH13	At4g09820		7	BHLH42, TT8（TRANSPARENT TESTA 8）	Known as TT8 that is a kind of transcriptional factor functioned on the regulation of flavonoid pathways, more Importantly, TT8 affects stress response, along with brassinosteroid and jasmonic acid biosynthesis, by directly binding to the promoters of key genes of these processes.	(Rai et al., 2016)
NnbHLH27			7
NnbHLH25	At5g41315		7	GL3, GLABRA 3, GLABROUS 3, MYC6.2	Interact with JAZs (jasmonates) in yeast and plant through the C-terminal domain of the bHLH members, and mediated dimerizations between the bHLH members and they also take part in anthocyanin biosynthesis and accumulation.	(Wen et al., 2018) (Petridis et al., 2016)
NnbHLH26	At1g63650		7	ATEGL3, ATMYC-2, EGL1, EGL3,（ENHANCER OF GLABRA 3）
NnbHLH43		LOC_Os02g02480	8
NnbHLH111			8
NnbHLH42	At1g51070		8	BHLH115	Fe deficiency responsive genes and Fe accumulation.	(Wang et al., 2017a)
NnbHLH58	At2g43010		10	PIF4	Integrating multiple signaling pathways not only by their role as transcription factors directly targeting gene expression, but also by interacting with diverse groups of factors to optimize plant growth and development.	(Paik et al., 2017)
NnbHLH61	At1g09530		10	PAP3, PHOTOCURRENT 1, PHYTOCHROME INTERACTING FACTOR 3, PHYTOCHROME-ASSOCIATED PROTEIN 3, PIF3, POC1
NnbHLH87			10
NnbHLH73	At2g20180		10	PHY-INTERACTING FACTOR 1, PHYTOCHROME INTERACTING FACTOR 3-LIKE 5, PIF1, PIL5
NnbHLH76			10
NnbHLH94	At4g00050		10	UNE10, UNFERTILIZED EMBRYO SAC 10	Responses to prolonged red light by modulating phyB levels.	(Leivar et al., 2008)
NnbHLH95			10
NnbHLH59	At4g36930		10	SPATULA, SPT	Seed dormancy.	(Sharma et al., 2016)
NnbHLH60	At5g67110		10	ALC, ALCATRAZ	Fruit dehiscence.
NnbHLH18	At2g31220		11	BHLH010	Involved in the normal male fertility and anther development.	(Cui et al., 2016)
NnbHLH19	At1g06170		11	BHLH089
NnbHLH46	At5g53210		12	SPCH	Relevant to stomatal differentiation and patterning.	(Lee et al., 2017) (Ohashi-Ito et al., 2006)
NnbHLH47			12
NnbHLH20	At3g24140		12	FAMA, FMA
NnbHLH84		LOC_Os04g50090	12
NnbHLH52		LOC_Os02g46560	12
NnbHLH57	At5g08130		13	BIM1	Regulate not only control plant growth and development under shade and non-shade conditions, but also redundant in the control of plant viability together with BR‐ENHANCED EXPRESSION (BEE).	(Cifuentes-Esquivel et al., 2014)
NnbHLH82	At2g28160		15b	FIT, FIT1, FRU	FIT (FER‐LIKE IRON DEFICIENCY‐INDUCED TRANSCRIPTION FACTOR) is essential for the regulation of iron uptake in Arabidopsis thaliana roots.	(Mai et al., 2015)
NnbHLH83			15b
NnbHLH44	At2g16910		15b	ABORTED MICROSPORES, AMS	ABORTED MICROSPORES (AMS) transcription factor is a master regulator of sporopollenin biosynthesis, secretion and pollen wall formation in Arabidopsis.	(Ferguson et al., 2017)
NnbHLH45	At4g21330		15b	DYSFUNCTIONAL TAPETUM 1, DYT1	Normal male fertility and anther development and activates the expression of the bHLH010/bHLH089/bHLH091 genes.	(Cui et al., 2016)
NnbHLH37	At1g12860		15a	ICE2, INDUCER OF CBF EXPRESSION 2, SCREAM 2, SCRM2	Be positive regulators in activation of cold-response genes to regulate the cold tolerance.	(Deng et al., 2017)
NnbHLH38	At3g26744		15a	ICE1 SCREAM, SCRM
NnbHLH39	At5g65640		15a	BHLH093, NFL, NO FLOWERING IN SHORT DAY	Induce flowering specifically under short-day conditions.	(Wang et al., 2012)
NnbHLH90		LOC_Os08g01700	16
NnbHLH24	At3g50330		16	HEC2, HECATE 2	Display diverse functions, from photomorphogenesis to the control of shoot meristem dynamics and gynoecium patterning and antagonistically regulate PIFs to promote photo-morphogenesis.	(Gaillochet et al., 2018) (Zhu et al., 2016)
NnbHLH28	At5g67060		16	HEC1, HECATE 1
NnbHLH30		LOC_Os03g55550	17
NnbHLH5	At1g66470		17	ATRHD6, RHD6, ROOT HAIR DEFECTIVE6	RHD6/RSL1 as the key regulator of root hair initiation and elongation.	(Feng et al., 2017)
	At5g37800		17	ARABIDOPSIS THALIANA RHD SIX-LIKE 1, ATRSL1, RHD SIX-LIKE 1, RSL1
NnbHLH40 NnbHLH41	At2g41240		18	bHLH100	Fe regulation.	(Kurt et al., 2018)
	At3g56970		18	ORG2, bHLH038
	At3g56980		18	ORG3, bHLH039
NnbHLH75	At5g43650		19	BHLH92	Response to NACL dehydration, mannitol, and cold treatments.	(Jiang et al., 2009)
NnbHLH72	At5g50010		21	SACL2	Thermospermine-dependent negative control of thermospermine biosynthesis and xylem differentiation.	(Cai et al., 2016) (Yamamoto et al., 2017)
NnbHLH49	At1g29950		21	SACL3
NnbHLH99	At5g64340		21	SAC51, SUPPRESSOR OF ACAULIS 51
	At5g09460		21	SACL1
NnbHLH101	At2g31280		24	CONSERVED PEPTIDE UPSTREAM OPEN READING FRAME 7, CPUORF7, LHL2, LL2, LONESOME HIGHWAY LIKE 2	Play an essential role in establishing vascular cells.	(Ohashi-Ito et al., 2013)
