# Supplementary material for: Genome-wide analyses of the bHLH gene family reveals structural and functional characteristics in the aquatic plant Nelumbo nucifera
Source: PeerJ. 2019 Jun 14;7:e7153. doi: 10.7717/peerj.7153 (PMC6573809; doi:10.7717/peerj.7153)
Supplement: Supplemental Information 8 — FPKM: fragments per kilobase of exon per million fragments mapped. [file peerj-07-7153-s008.xlsx]

## Sheet: sheet1
Table S6. FPKM values of the NnbHLHs in four tissues.
Subfamily	ID	Leaf	Petiole	Rhizome	Root
1	NnbHLH15	0.642844	0.840672	2.12609	2.20186
	NnbHLH16	1.03316	1.12089	6.66046	2.10453
	NnbHLH17	19.4074	23.2579	21.1525	23.4057
	NnbHLH93	6.1053	0.57135	16.165	1.43577
	NnbHLH66	2.53475	0	7.23585	4.90762
	NnbHLH74	6.73588	0	98.3635	28.5484
	NnbHLH13	2.4159	0.399161	0.650383	3.46879
	NnbHLH27	3.90288	1.92681	3.11021	13.801
	NnbHLH25	0.956809	0.805957	2.788	3.14578
	NnbHLH26	2.16748	8.2548	10.7133	33.4694
	NnbHLH110	0	0	0	0
	NnbHLH64	0	0	0.0192165	0
	NnbHLH65	0	0.00898812	0	0
2	NnbHLH82	0	0.00539429	0.0109153	14.1435
	NnbHLH83	0	0	0	2.56436
	NnbHLH106	17.3687	0.0223436	0.10948	3.4811
	NnbHLH108	3.12941	0.011647	0	0.00297292
	NnbHLH81	12.6186	6.51558	344.493	27.3882
	NnbHLH44	0	0.00300742	0	0.02865
	NnbHLH45	0.00571944	0.00850788	0.014279	0.167204
	NnbHLH37	7.42401	3.95337	5.54328	10.994
	NnbHLH38	8.07241	5.40866	63.9212	5.2696
	NnbHLH39	0.381748	0.00993687	0.006744	40.3957
	NnbHLH63	3.37081	0.117947	0.042689	27.577
3	NnbHLH75	0.230154	0.0924653	1.73543	0.616987
	NnbHLH11	0.690129	0.143875	0.7004	1.99316
	NnbHLH12	0.0235156	0.0357039	0.033443	0.312784
4	NnbHLH3	1.11403	1.80647	0.797908	1.62236
	NnbHLH4	1.42286	0.67464	8.71231	4.35165
	NnbHLH2	0	0.0361126	0	0
	NnbHLH21	0	0	0	0
5	NnbHLH40	0	0	0	0.6405
	NnbHLH41	0.0779337	1.0859	1.66686	7.07265
6	NnbHLH113	0.030802	0.105748	0.165404	13.9832
	NnbHLH114	0.496982	0.342869	2.30727	10.8178
	NnbHLH112	0.177044	0.0362928	0.0502228	1.08792
	NnbHLH115	4.47295	0.569186	0.15541	0.218241
7	NnbHLH18	0.573498	4.21024	1.7591	3.02783
	NnbHLH19	0.0798758	0.0712917	0.463956	0.0770091
8	NnbHLH49	0	0	0	0
9	NnbHLH46	0.0946639	0	0.0100835	1.08648
	NnbHLH47	0.00351771	0	0.0100569	0
	NnbHLH48	0	0	0	0
	NnbHLH20	4.79071	0.00701721	0.0165466	0.00356146
	NnbHLH89	0.725616	0	0	0.0202643
	NnbHLH62	1.59607	0.0322355	0.00824744	1.8504
	NnbHLH104	0.0566438	0	0	0.204849
	NnbHLH52	42.0456	0.176208	0.0498299	15.2918
	NnbHLH84	13.1093	0.483759	0.0749183	0.0885766
	NnbHLH53	3.75006	0.777448	0.274662	43.6325
	NnbHLH54	0.497418	0.153908	0.0713818	67.0008
10	NnbHLH72	4.19145	16.3311	80.6577	24.6634
	NnbHLH99	6.95111	0	63.9702	25.4256
11	NnbHLH42	96.6969	75.5299	166.46	127.649
	NnbHLH43	3.57255	5.2774	6.16123	10.6937
	NnbHLH111	29.4761	57.627	31.1043	19.9692
12	NnbHLH68	0.159874	0.0119046	0.0400589	1.33162
	NnbHLH69	0.375877	0.0521892	0.718379	2.64761
	NnbHLH70	8.4002	10.0536	4.09355	9.65403
	NnbHLH92	0.195222	0.45046	0.295294	0.919723
	NnbHLH105	0.042592	0.076778	0.991136	1.30039
	NnbHLH8	6.84814	97.2488	66.8602	11.6412
	NnbHLH9	8.05154	185.486	31.0419	9.6801
	NnbHLH10	15.3584	44.8709	57.4003	83.0816
	NnbHLH14	0.777244	3.24991	2.56817	26.5422
13	NnbHLH107	0.692183	1.62278	1.03531	3.62223
	NnbHLH50	1.01955	2.59024	12.0288	5.51171
	NnbHLH6	0.623976	1.37576	4.88341	7.74288
	NnbHLH7	8.72636	8.35762	25.1419	43.812
	NnbHLH51	2.86516	6.83447	8.10331	10.238
	NnbHLH77	2.42572	6.63248	7.41421	9.86369
14	NnbHLH22	0.263101	0	1.17647	0.78191
	NnbHLH23	0.326902	0.0334289	0	0
	NnbHLH90	0.00771287	0	0	0.0239357
	NnbHLH24	0.316869	1.59525	0.0699545	0.386441
	NnbHLH28	0.525556	1.08479	0.0268686	1.38636
	NnbHLH30	0	0.0345462	0.107966	0
	NnbHLH5	0.586775	0.160933	0.0206355	12.1581
	NnbHLH88	0.0140658	0.00709379	0	0.00702904
	NnbHLH96	0	0	0	0
15	NnbHLH73	4.07303	3.01773	1.39204	3.72018
	NnbHLH76	2.83094	1.81973	0.556999	0.658365
	NnbHLH58	10.1073	10.7272	7.62931	4.25411
	NnbHLH61	0	0	0.380897	0.980274
	NnbHLH87	0	3.86541	7.08227	3.14735
	NnbHLH59	2.58897	0.703495	10.0525	2.22607
	NnbHLH60	0.099526	0.395278	0.272152	1.0669
	NnbHLH94	9.78299	14.4755	12.472	3.77039
	NnbHLH95	7.67531	13.2837	0.0073981	0.0584412
16	NnbHLH103	32.0733	20.4459	0.991942	5.80635
	NnbHLH85	0.176379	3.03937	6.03154	2.29805
	NnbHLH86	0.0978105	0.128916	0.0510819	0
	NnbHLH34	4.23267	0.282444	0.373535	9.58819
	NnbHLH35	2.83632	2.2442	14.231	26.8414
	NnbHLH97	0.0508428	37.4585	0.0365232	0.101168
	NnbHLH98	0.50948	16.6781	0.654485	0.0359082
	NnbHLH55	0.779998	9.02757	2.73673	0.925349
	NnbHLH109	0.39567	3.81841	0.667506	0.120774
	NnbHLH78	3.29789	5.16458	11.1709	10.1954
	NnbHLH79	15.696	19.9163	27.0839	30.2529
	NnbHLH80	2.14374	0	2.12554	5.48844
	NnbHLH36	0	0	0	0
	NnbHLH56	0.377596	1.22481	0.976074	9.08031
	NnbHLH67	2.79917	0.717262	1.12229	10.132
	NnbHLH91	0.311901	0.221276	0.124711	8.18695
17	NnbHLH1	0.304216	0.66039	10.0872	1.41446
	NnbHLH29	0.378627	0	3.93489	0.713901
	NnbHLH71	10.3692	25.102	35.9372	33.3407
	NnbHLH102	25.6867	42.5487	88.6736	40.5439
18	NnbHLH57	1.5991	1.61405	3.73158	0.510297
19	NnbHLH101	0	0	0	1.40072
	NnbHLH31	8.3131	18.7346	29.995	44.1432
	NnbHLH100	3.0203	2.89861	2.16256	0.327316
	NnbHLH32	11.2167	12.2297	25.4899	20.6057
	NnbHLH33	10.7839	9.20206	8.3335	7.32252
