# Supplementary material for: Genome-wide analyses of the bHLH gene family reveals structural and functional characteristics in the aquatic plant Nelumbo nucifera
Source: PeerJ. 2019 Jun 14;7:e7153. doi: 10.7717/peerj.7153 (PMC6573809; doi:10.7717/peerj.7153)
Supplement: Supplemental Information 9 [file peerj-07-7153-s009.xls]

## Sheet: Sheet1
Table. S7 Gene ontology (GO) annotation of lotus bHLH protein
	GO term	Number	Annotation	NnbHLH1	NnbHLH2	NnbHLH3	NnbHLH4	NnbHLH5	NnbHLH6	NnbHLH7	NnbHLH8	NnbHLH9	NnbHLH10	NnbHLH11	NnbHLH12	NnbHLH13	NnbHLH14	NnbHLH15	NnbHLH16	NnbHLH17	NnbHLH18	NnbHLH19	NnbHLH20	NnbHLH21	NnbHLH22	NnbHLH23	NnbHLH24	NnbHLH25	NnbHLH26	NnbHLH27	NnbHLH28	NnbHLH29	NnbHLH30	NnbHLH31	NnbHLH32	NnbHLH33	NnbHLH34	NnbHLH35	NnbHLH36	NnbHLH37	NnbHLH38	NnbHLH39	NnbHLH40	NnbHLH41	NnbHLH42	NnbHLH43	NnbHLH44	NnbHLH45	NnbHLH46
Cellular component	GO:0005634	95	nucleus	√		√		√	√	√	√	√	√	√	√		√	√	√		√	√	√		√	√	√	√	√		√		√	√	√	√	√	√	√	√	√	√	√		√	√	√		√
	GO:0009506	19	plasmodesma								√	√	√		√		√
	GO:0005739	8	mitochondrion																						√	√	√				√		√
	GO:0009526	8	chloroplast envelope								√		√				√
	GO:0005829	4	cytosol																															√
	GO:0005768	1	endosome
Molecular function	GO:0046983	113	protein dimerization activity	√	√	√	√	√	√	√	√	√	√	√	√	√	√	√	√	√	√	√	√	√	√	√	√	√	√	√	√	√	√	√	√	√	√	√	√	√	√	√	√	√	√	√	√	√	√
	GO:0003700	83	DNA binding transcription factor activity					√	√	√	√				√		√	√	√				√		√	√	√	√	√	√	√		√	√	√	√	√	√	√	√	√	√	√		√	√	√		√
	GO:0003677	79	DNA binding					√	√	√	√	√					√	√	√				√		√	√	√		√	√	√		√	√	√	√	√	√	√	√	√	√	√		√	√	√		√
	GO:0043425	19	transcription factor binding											√			√											√																	√	√
	GO:0047627	10	adenylylsulfatase activity					√																	√	√	√				√		√
	GO:0016491	5	oxidoreductase activity															√	√
	GO:0005509	3	calcium ion binding															√	√
Biological process	GO:0050896	104	response to stimulus	√		√		√	√	√	√	√	√	√	√	√	√	√	√	√	√	√	√		√	√	√	√	√	√	√		√	√	√	√	√	√	√	√	√	√	√	√	√	√	√	√	√
	GO:0006351	103	transcription, DNA-templated			√		√	√	√	√	√	√	√	√	√	√	√	√	√	√	√	√		√	√	√	√	√	√	√		√	√	√	√	√	√	√	√	√	√	√		√	√	√	√	√
	GO:0032502	102	developmental process	√	√			√	√	√	√	√	√		√	√	√	√	√	√	√	√	√		√	√	√	√	√	√	√		√	√	√	√	√	√	√	√	√	√	√		√		√	√	√
	GO:0009628	65	response to abiotic stimulus	√				√			√		√	√	√	√	√	√	√		√	√			√	√			√	√	√		√							√	√	√	√	√	√	√	√	√
	GO:0010015	52	root morphogenesis					√	√	√	√	√	√				√								√	√	√				√		√	√	√	√	√	√	√
	GO:0009753	49	response to jasmonic acid							√				√					√		√	√	√					√	√								√	√		√		√			√	√	√		√
	GO:0048440	43	carpel development	√				√		√	√		√		√		√								√	√	√				√		√				√	√
	GO:0009314	35	response to radiation	√				√					√		√		√								√	√				√	√		√							√	√				√	√
	GO:0048444	34	floral organ morphogenesis					√		√															√	√	√				√		√	√			√	√	√
	GO:0006952	32	defense response											√		√	√				√	√	√					√																	√	√			√
	GO:0009739	29	response to gibberellin						√	√																									√	√	√	√	√
	GO:0009409	28	response to cold	√									√		√		√					√							√											√	√	√					√
	GO:0009911	25	positive regulation of flower development						√	√																								√	√	√	√	√	√
	GO:0048441	24	petal development						√	√																								√		√	√	√	√
	GO:0048443	22	stamen development						√	√																								√		√	√	√	√
	GO:2000488	21	positive regulation of brassinosteroid biosynthetic process						√																									√		√	√	√	√
	GO:0009733	20	response to auxin					√																	√	√	√				√		√
	GO:0009651	13	response to salt stress											√	√	√		√	√											√												√
	GO:0009965	13	leaf morphogenesis																				√
	GO:0042594	13	response to starvation			√					√	√	√				√																										√	√	√
	GO:0009751	8	response to salicylic acid																				√
	GO:0009723	7	response to ethylene																																							√					√
[truncated: 69 more columns]
